# Supplementary material for: Enrichment of Circular RNA Expression Deregulation at the Transition to Recurrent Spontaneous Seizures in Experimental Temporal Lobe Epilepsy
Source: Front Genet. 2021 Jan 28;12:627907. doi: 10.3389/fgene.2021.627907 (PMC7876452; doi:10.3389/fgene.2021.627907)
Supplement: Supplementary Table 1 — circRNAs found after DESeq2 analysis. All circRNAs detected after RNA-seq and found to be differentially expressed by DESeq2 analysis are listed. circRNAs are sorted based on the adjusted p-values at DOFS. N = 3 animals were used in each group (MRP2, 1 day after PPS; MRP3, 3 days after PPS; MRP4, 10 days after PPS; MRP6, DOFS; MRP7, 30 days after DOFS; MRP8, control; padj, adjusted p-value). [file Data_Sheet_1.xlsx]

## Sheet: S1_DESeq2 circRNAs
circRNA_name	Genomic region (rn6)	Strand	sense_gene	antisense_gene	exons	exon_bp	unspliced_length	exon_ratio	High_map_quality	Found_by_CIRCexplorer	Mouse circBase_ID	Human circBase_ID	Homology to human circRNA	Conservation group	MRP2_RH_11_junction	MRP2_RH_15_junction	MRP2_RH_16_junction	MRP3_RH_1_junction	MRP3_RH_2_junction	MRP3_RH_3_junction	MRP4_RH_4_junction	MRP4_RH_5_junction	MRP4_RH_9_junction	MRP6_RH_64_junction	MRP6_RH_69_junction	MRP6_RH_74_junction	MRP7_RH_37_junction	MRP7_RH_43_junction	MRP7_RH_75_junction	MRP8_RH_17_junction	MRP8_RH_20_junction	MRP8_RH_31_junction	MRP2 log2FoldChange	MRP2 padj	MRP3 log2FoldChange	MRP3 padj	MRP4 log2FoldChange	MRP4 padj	MRP6 log2FoldChange	MRP6 padj	MRP7 log2FoldChange	MRP7 padj	min padj
circ_00073_intergenic	chr6:9405092-9434931	-	.	.	0	0	29839	0	1	1	mmu_circ_0000829	hsa_circ_0054426		rodent and human	124.776	63.0796	54.9873	66.6457	99.5525	97.2797	162.522	55.5973	37.3384	172.931	154.87	323.127	70.1438	53.7994	106.122	44.2308	30.6449	31.7102	1.19031	0.18219	1.30629	0.0939671	1.27115	0.147074	2.61203	1.56943e-05	1.11786	0.338655	1.56943e-05
circ_00644_intergenic	chr17:5142806-5148631	-	.	.	0	0	5825	0	1	0	.	.		rat specific	8.1155	7.72403	9.70364	25.4602	33.1842	9.97741	27.2063	48.5373	0	85.6419	19.6124	15.8515	3.28799	7.07887	6.94257	0	0	0	5.79608	0.007824	7.21143	0.000136445	7.3633	0.000226836	8.01648	1.56943e-05	5.22322	0.0388597	1.56943e-05
circ_00022_Ubr1	chr3:112896027-112899649	-	Ubr1	.	2	336	3622	0.0927664	1	0	.	.		rat specific	87.2416	150.619	147.98	95.1012	137.161	93.9539	142.475	157.084	149.354	227.28	171.101	139.006	158.92	93.4411	201.335	255.974	402.89	564.579	-1.66681	0.00151185	-1.91239	3.87284e-05	-1.44808	0.00921421	-1.19241	0.00735335	-1.42701	0.0199485	3.87284e-05
circ_00064_intergenic	chr8:90470885-90483077	-	.	.	0	0	12192	0	1	1	mmu_circ_0001821	hsa_circ_0001615	0.919708	rodent and human	80.1405	54.0682	118.87	37.4414	47.564	37.4153	71.5955	74.1297	131.667	62.5845	123.761	49.9933	113.984	48.1363	127.942	182.57	228.935	159.929	-1.16604	0.118473	-2.22656	4.7519e-05	-1.04539	0.173874	-1.25381	0.0177672	-0.969879	0.334208	4.7519e-05
circ_00025_intergenic	chr16:23555918-23600154	+	.	.	0	0	44236	0	1	1	mmu_circ_0001682	.		rat and mouse	165.353	207.261	143.129	122.059	274.322	281.03	260.607	171.204	136.58	222.34	229.938	513.346	123.848	113.262	246.957	86.5795	58.5858	79.2754	1.19785	0.0990891	1.59159	0.0117218	1.34216	0.0480511	2.10444	8.77643e-05	1.11225	0.238486	8.77643e-05
circ_00001_Anks1b	chr7:30727477-30735182	+	Anks1b	.	4	462	7705	0.0599611	1	1	mmu_circ_0000199	hsa_circ_0007294	0.529412	rodent and human	403.746	482.752	482.756	280.062	252.2	204.537	320.032	359.176	435.288	253.632	353.023	377.998	615.95	502.6	467.136	478.069	655.26	634.203	-0.36886	0.508231	-1.26264	0.000144773	-0.666917	0.150665	-0.840253	0.00984414	-0.156993	0.8911	0.000144773
circ_00256_Ankib1	chr4:27509135-27524886	+	Ankib1	.	3	757	15751	0.0480604	1	1	mmu_circ_0012619	hsa_circ_0001723	0.902503	rodent and human	51.7363	34.7581	25.8764	44.9297	56.4131	44.0669	40.0935	39.7123	15.7215	55.9966	56.8083	68.2835	26.3039	26.8997	33.7211	9.41081	15.3224	17.2338	1.40178	0.0609194	1.77434	0.00713243	1.18418	0.134436	2.09497	0.000182121	1.04143	0.338655	0.000182121
circ_00683_intergenic	chr1:275821635-275831913	-	.	.	0	0	10278	0	1	0	.	.		rat specific	8.1155	16.7354	4.85182	17.2231	27.6535	6.65161	27.2063	11.4725	12.7737	31.2922	16.2309	60.9674	19.728	0	24.7949	2.82324	0	0	3.49463	0.0693748	4.30902	0.0117218	4.32627	0.0173706	5.38572	0.000182121	4.13653	0.0245303	0.000182121
circ_00935_Nav3	chr7:52223221-52248773	-	Nav3	.	6	540	25552	0.0211334	1	1	.	hsa_circ_0099255	0.466667	rat and human	8.1155	2.57468	8.08636	12.7301	11.0614	4.9887	17.8989	22.0624	4.91295	37.8801	16.2309	32.9224	13.152	5.6631	5.95078	0	2.70396	1.3787	2.22487	0.210327	2.8005	0.0530333	3.45344	0.0183812	4.37629	0.000182121	2.59502	0.234432	0.000182121
circ_00008_Hars2	chr18:29633807-29634585	+	Hars2	.	3	301	778	0.386889	1	1	.	.		rat specific	225.205	249.744	297.578	200.686	248.881	369.164	135.315	298.284	378.297	143.285	181.246	53.6513	146.864	308.639	211.253	575.001	435.338	473.584	-0.940999	0.217584	-0.857795	0.229248	-0.871769	0.299156	-1.96641	0.000225585	-1.15637	0.234432	0.000225585
circ_00187_intergenic	chr4:6219911-6222632	+	.	.	0	0	2721	0	1	0	mmu_circ_0001327	hsa_circ_0083014	0.718876	rodent and human	40.5775	59.2176	27.4936	36.6926	51.9885	55.7072	61.5721	48.5373	32.4255	92.2297	51.398	129.251	46.0319	12.742	37.6882	22.586	23.4343	11.719	1.14052	0.210327	1.33279	0.0841956	1.32241	0.114128	2.24464	0.000237985	0.771694	0.601266	0.000237985
circ_00079_Nsd2	chr14:82168511-82171569	-	Nsd2	.	2	700	3058	0.228908	1	0	mmu_circ_0001335	hsa_circ_0008460		rodent and human	104.487	100.412	48.5182	62.9016	88.4911	70.6733	88.7784	48.5373	44.2166	151.52	124.437	226.799	78.9118	75.0361	137.86	45.1719	36.9541	57.2162	0.850958	0.272707	0.663873	0.368027	0.384509	0.734161	1.84379	0.000239524	1.06706	0.238486	0.000239524
circ_00563_App	chr11:24479963-24498116	-	App	.	5	597	18153	0.0328871	1	1	mmu_circ_0000705	hsa_circ_0115728	0.648241	rodent and human	21.3032	23.1721	16.9814	29.2043	9.95525	14.1347	15.035	27.3574	16.704	29.6453	34.4908	18.2902	25.2079	16.9893	17.8523	3.76433	6.30924	0	2.68534	0.007824	2.5089	0.012134	2.63362	0.0173706	3.12669	0.000239524	2.66347	0.0244098	0.000239524
circ_00681_Zfyve9	chr5:128327977-128337440	-	Zfyve9	.	3	2220	9463	0.234598	1	0	mmu_circ_0001241	hsa_circ_0113565		rodent and human	19.2743	10.2987	13.7468	12.7301	24.335	13.3032	17.1829	10.59	9.82591	31.2922	24.3464	52.432	17.536	11.3262	3.96718	7.52865	0	4.82546	1.81524	0.155487	2.00895	0.0677676	1.61518	0.246793	3.11872	0.000239524	1.39563	0.458914	0.000239524
circ_00262_intergenic	chr8:70317584-70324895	+	.	.	0	0	7311	0	1	0	mmu_circ_0015783	.		rat and mouse	33.4764	46.3442	14.5555	38.9391	21.0166	16.629	69.4476	26.4749	7.86073	39.527	58.8372	147.541	31.7839	7.07887	60.4996	10.3519	2.70396	11.0296	1.94934	0.149008	1.6638	0.189154	2.10735	0.0828999	3.34286	0.000245818	2.04837	0.234432	0.000245818
circ_00394_intergenic	chr2:57320682-57321619	+	.	.	0	0	937	0	1	1	.	.		rat specific	26.3754	25.7468	19.4073	33.6973	12.1675	6.65161	42.9573	15.0024	5.89554	69.1723	35.8433	81.6963	30.6879	12.742	26.7785	3.76433	4.5066	13.0977	1.70276	0.178221	1.27575	0.298048	1.56194	0.246793	3.08294	0.000245818	1.69081	0.306417	0.000245818
circ_00016_Cdyl	chr17:29730436-29731094	-	Cdyl	.	1	658	658	1	1	1	mmu_circ_0000451	hsa_circ_0008285		rodent and human	200.859	184.089	143.129	365.428	197.999	139.684	455.347	244.451	71.7291	345.862	286.07	721.854	138.096	109.015	294.563	77.1687	113.566	85.4796	0.934437	0.371025	1.34923	0.103469	1.48427	0.0828999	2.29279	0.000346626	0.974694	0.458964	0.000346626
circ_00161_Zmynd11	chr17:63860367-63879166	-	Zmynd11	.	2	295	18799	0.0156923	1	1	mmu_circ_0000430	hsa_circ_0017359	0.938983	rodent and human	51.7363	60.5049	43.6664	66.6457	38.7148	51.5499	96.6539	55.5973	53.0599	44.4679	64.2475	113.399	28.4959	28.3155	32.7293	17.8805	15.3224	26.8847	1.35575	0.0609194	1.37871	0.0395612	1.76498	0.00921421	1.87746	0.000357879	0.56502	0.7125	0.000357879
circ_00228_intergenic	chr7:76837536-76845975	-	.	.	0	0	8439	0	1	0	.	.		rat specific	44.6352	45.0568	25.8764	69.641	49.7762	19.1234	28.6382	30.0049	35.3733	87.2889	52.7506	103.645	40.5519	41.0575	21.8195	29.1735	14.4211	9.65092	1.12757	0.229162	1.39928	0.0768836	0.835992	0.445809	2.20368	0.000357879	0.968123	0.458964	0.000357879
circ_00515_Atp9b	chr18:77512806-77520779	-	Atp9b	.	3	439	7973	0.0550608	1	1	mmu_circ_0000905	hsa_circ_0108900	0.90205	rodent and human	10.1444	15.4481	10.5123	31.4508	21.0166	12.4718	37.9456	25.5924	9.82591	51.0557	27.7279	41.4578	13.152	9.91042	20.8277	5.64649	8.11188	6.20416	0.840707	0.517625	1.70947	0.0678279	1.89559	0.0480511	2.57418	0.000357879	1.15891	0.458964	0.000357879
circ_00612_Polk	chr2:27326040-27333634	-	Polk	.	3	439	7594	0.0578088	1	1	.	.		rat specific	20.2887	15.4481	8.08636	12.7301	18.8044	8.31451	30.786	10.59	10.8085	57.6436	35.8433	25.6063	8.76798	12.742	15.8687	4.70541	6.30924	6.89351	1.26476	0.310868	1.12587	0.312394	1.55289	0.173874	2.7082	0.000357879	1.05426	0.584894	0.000357879
circ_00163_Eya3	chr5:150850431-150865550	+	Eya3	.	6	469	15119	0.0310206	1	1	.	.		rat specific	37.5342	45.0568	35.58	70.3899	64.156	44.8983	90.9262	25.5924	24.5648	85.6419	68.3052	119.496	54.7999	22.6524	59.5078	19.7627	27.0396	15.1657	0.934225	0.354754	1.54093	0.0456488	1.20717	0.198237	2.1449	0.000466288	1.16328	0.334208	0.000466288
circ_00283_Ash1l	chr2:188301022-188309036	+	Ash1l	.	2	838	8014	0.104567	1	1	mmu_circ_0001148	hsa_circ_0003247		rodent and human	36.5197	42.4822	23.4505	17.9719	25.4412	30.7637	49.4009	34.4174	23.5822	70.8193	46.664	92.6705	20.8239	18.4051	37.6882	15.9984	9.0132	24.8166	1.00954	0.28191	0.552019	0.584701	1.0988	0.246793	2.04859	0.000511192	0.623536	0.7125	0.000511192
circ_00328_Fbxl17	chr9:110908610-110925546	-	Fbxl17	.	3	513	16936	0.0302905	1	1	mmu_circ_0000802	hsa_circ_0001518	0.923977	rodent and human	47.6785	23.1721	39.6232	11.2324	28.7596	18.2919	17.1829	25.5924	41.2688	11.5287	16.9072	7.31609	17.536	29.7313	23.8031	42.3487	64.895	58.5949	-0.577808	0.55575	-1.5342	0.0395612	-0.994477	0.276902	-2.16611	0.000574029	-1.23297	0.238486	0.000574029
circ_00753_intergenic	chr18:81418661-81428974	-	.	.	0	0	10313	0	1	0	mmu_circ_0000912	hsa_circ_0047958		rodent and human	20.2887	15.4481	9.70364	19.4695	18.8044	7.48306	10.7393	7.05997	1.96518	41.174	14.8784	46.3352	15.344	8.49465	20.8277	0	7.21056	4.13611	1.97779	0.149008	1.99233	0.0940196	0.818644	0.702693	3.13741	0.000574029	1.97885	0.238486	0.000574029
circ_00054_intergenic	chr6:72537857-72538290	-	.	.	0	0	433	0	1	1	mmu_circ_0000376	hsa_circ_0031485		rodent and human	61.8807	84.9643	81.6723	152.012	94.0218	87.3023	185.432	122.667	60.9206	230.574	217.089	210.947	117.272	63.7099	99.1796	75.2865	80.2175	66.1777	0.0443965	0.966811	0.593358	0.393908	0.742394	0.332345	1.57183	0.000604599	0.344827	0.84426	0.000604599
circ_00773_intergenic	chr14:113906515-113922713	+	.	.	0	0	16198	0	1	1	mmu_circ_0002944	.		rat and mouse	23.3321	27.0341	12.9382	3.74414	25.4412	19.9548	17.8989	3.52998	10.8085	23.0574	10.1443	34.1418	21.9199	14.1577	11.9016	0	0	3.44676	4.00674	0.00476918	3.6335	0.0117218	3.05712	0.0529025	4.08589	0.000604599	3.618	0.0245303	0.000604599
circ_00037_RGD1563049	chr5:142152200-142154418	+	RGD1563049	.	2	1016	2218	0.45807	1	0	.	.		rat specific	158.252	127.446	82.4809	76.3805	186.937	113.077	167.533	81.1897	112.998	179.519	208.297	402.385	188.512	99.1042	338.202	89.4027	72.1056	46.8759	0.822805	0.375585	0.852326	0.293439	0.801388	0.415788	1.927	0.000692455	1.59402	0.0388597	0.000692455
circ_00199_Ttc3	chr11:34611538-34614139	+	Ttc3	.	4	437	2601	0.168012	1	0	.	.		rat specific	29.4187	39.9075	24.2591	62.1527	21.0166	17.4605	78.755	65.3047	14.7389	103.758	60.8661	98.7672	36.1679	19.8208	71.4093	10.3519	15.3224	22.0592	0.951909	0.451483	1.07531	0.302347	1.72907	0.0776026	2.44646	0.000719263	1.41658	0.306417	0.000719263
circ_00272_Erc2	chr16:4041086-4100241	+	Erc2	.	2	297	59155	0.0050207	1	0	mmu_circ_0005158	hsa_circ_0124264		rodent and human	36.5197	28.3214	46.0923	44.9297	11.0614	33.258	61.5721	20.2974	11.7911	72.4662	38.5485	89.0124	38.3599	21.2366	36.6965	6.58757	14.4211	16.5444	1.55652	0.149008	1.25119	0.218709	1.32116	0.247192	2.39098	0.00108443	1.35349	0.339349	0.00108443
circ_00232_Sv2b	chr1:136685583-136699335	-	Sv2b	.	5	589	13752	0.0428301	1	1	mmu_circ_0001583	.		rat and mouse	36.5197	30.8961	26.685	32.9484	44.2455	45.7298	27.2063	18.5324	67.7988	14.8226	20.965	10.9741	24.1119	62.2941	17.8523	79.0508	69.4016	55.8375	-1.11876	0.217584	-0.73353	0.423498	-0.855007	0.405352	-2.09359	0.00134277	-0.992122	0.429045	0.00134277
circ_00237_Adgrb3	chr9:31437019-31442183	-	Adgrb3	.	3	334	5164	0.0646785	1	1	mmu_circ_0000021	hsa_circ_0076952	0.907186	rodent and human	19.2743	23.1721	36.3886	15.7254	42.0333	19.9548	20.0467	21.1799	67.7988	16.4696	13.5258	13.4128	61.3758	100.52	26.7785	59.2881	81.1188	64.799	-1.37008	0.157491	-1.41908	0.0940196	-0.923283	0.405352	-2.25299	0.00134277	-0.131165	0.951418	0.00134277
circ_00260_Sh3rf1	chr16:32120309-32121085	-	Sh3rf1	.	2	372	776	0.479381	1	1	mmu_circ_0014878	hsa_circ_0071422	0.938172	rodent and human	26.3754	54.0682	43.6664	26.9578	29.8657	26.6064	24.3425	27.3574	48.1469	14.8226	20.965	8.53544	28.4959	53.7994	13.8851	45.1719	63.0924	73.7606	-0.560789	0.567702	-1.13096	0.15592	-0.877763	0.367514	-2.00171	0.00156358	-0.948405	0.429045	0.00156358
circ_00241_Acaca	chr10:71546977-71557193	+	Acaca	.	2	184	10216	0.018011	1	0	.	.		rat specific	30.4331	16.7354	21.8332	38.9391	36.5026	31.5951	27.9222	46.7723	31.4429	95.5237	54.1032	63.4061	44.9359	42.4732	59.5078	28.2324	20.7304	23.4379	-0.0574974	0.963044	0.566522	0.457498	0.550691	0.556102	1.53919	0.00160166	1.02935	0.238486	0.00160166
circ_00129_Dcaf6	chr13:83636127-83638054	-	Dcaf6	.	2	214	1927	0.111053	1	1	.	.		rat specific	47.6785	59.2176	90.5673	119.813	33.1842	58.2015	85.1986	45.0073	39.3036	93.8767	64.9238	153.638	29.5919	24.0682	50.5816	31.0557	30.6449	20.6805	1.27197	0.155588	1.37293	0.0767081	1.05309	0.276902	1.92401	0.00173025	0.356704	0.877635	0.00173025
circ_00444_Pcca	chr15:109127706-109141568	+	Pcca	.	3	290	13862	0.0209205	1	1	.	hsa_circ_0030769		rat and human	10.1444	19.3101	33.1541	17.2231	27.6535	23.2806	13.6031	11.4725	34.3907	9.88176	10.1443	0	19.728	24.0682	22.8113	31.9968	32.4475	48.2546	-0.837655	0.482226	-0.737453	0.498243	-0.940352	0.429982	-2.46179	0.00183747	-0.7651	0.683439	0.00183747
circ_00521_Ap3b1	chr2:24134221-24161334	+	Ap3b1	.	7	939	27113	0.0346328	1	1	mmu_circ_0004902	hsa_circ_0008164	0.321467	rodent and human	12.1732	0	8.08636	6.73945	32.078	25.775	37.2296	25.5924	10.8085	75.7601	22.3176	30.4837	7.67198	8.49465	52.5652	0	6.30924	5.51481	0.789737	0.718944	2.41585	0.0831591	2.62067	0.0710261	3.40306	0.00189405	2.53027	0.222676	0.00189405
circ_00894_intergenic	chr18:36640588-36645658	+	.	.	0	0	5070	0	1	1	mmu_circ_0007340	hsa_circ_0074442		rodent and human	16.231	14.1607	8.08636	10.4836	23.2289	11.6403	12.8872	12.3549	12.7737	6.58784	8.11547	36.5805	5.47999	14.1577	23.8031	0	3.60528	0	3.4875	0.0361824	3.71993	0.012134	3.48124	0.0314338	3.90772	0.00189405	3.68033	0.0245303	0.00189405
circ_00138_Dlgap1	chr9:119105073-119110137	+	Dlgap1	.	2	463	5064	0.0914297	1	1	mmu_circ_0000810	hsa_circ_0108383	0.761803	rodent and human	57.8229	34.7581	46.9009	60.6551	43.1394	35.7524	100.234	54.7148	13.7563	88.9358	127.819	134.128	48.2239	19.8208	42.6472	25.4092	17.1251	44.1185	0.680531	0.546686	0.679952	0.512766	0.960824	0.372017	2.01119	0.00198432	0.353762	0.886387	0.00198432
circ_00927_Esco1	chr18:1803204-1819028	-	Esco1	.	5	545	15824	0.0344414	1	1	mmu_circ_0007120	hsa_circ_0047073	0.782288	rodent and human	16.231	12.8734	12.9382	6.73945	28.7596	14.1347	17.8989	12.3549	15.7215	14.8226	12.1732	29.2644	5.47999	0	0	0	0	4.13611	3.17334	0.0394361	3.39087	0.012134	3.30428	0.0258316	3.58422	0.00198432	0.279883	0.951418	0.00198432
circ_00105_intergenic	chr9:23325198-23349980	-	.	.	0	0	24782	0	1	0	.	.		rat specific	53.7652	69.5163	46.0923	45.6785	85.1727	71.5048	54.4125	31.7699	29.4777	62.5845	98.7383	285.328	59.1839	43.889	114.057	62.1114	30.6449	25.506	0.520016	0.643548	0.777443	0.423294	-0.0193817	0.993872	1.92475	0.00262373	0.889901	0.53205	0.00262373
circ_00133_Crebrf	chr10:16724061-16730140	-	Crebrf	.	3	1411	6079	0.23211	1	1	mmu_circ_0006628	hsa_circ_0008140	0.779193	rodent and human	81.155	60.5049	33.1541	23.2137	74.1113	65.6846	98.8017	35.2998	51.0947	77.4071	79.8022	137.786	47.1279	33.9786	89.2616	23.527	25.237	30.3315	1.13555	0.223398	1.03184	0.235173	1.2293	0.196017	1.89487	0.00262373	1.1125	0.369307	0.00262373
circ_00271_Plcl2	chr9:1875551-1880538	-	Plcl2	.	2	2691	4987	0.539603	1	1	mmu_circ_0000798	hsa_circ_0001274	0.830546	rodent and human	63.9095	29.6088	12.9382	19.4695	50.8824	18.2919	66.5838	21.1799	4.91295	29.6453	48.0166	143.883	28.4959	15.5735	58.516	7.52865	12.6185	11.719	1.73305	0.210327	1.46196	0.256519	1.54849	0.306935	2.79487	0.00262373	1.69254	0.339349	0.00262373
circ_00746_Dcaf6	chr13:83601156-83607039	-	Dcaf6	.	4	625	5883	0.106238	1	1	.	hsa_circ_0000155		rat and human	17.2454	14.1607	16.1727	8.98594	24.335	19.9548	25.0584	12.3549	9.82591	24.7044	18.2598	17.0709	18.632	2.83155	12.8933	2.82324	3.60528	2.7574	2.38352	0.0406908	2.52621	0.0165048	2.38675	0.0324216	2.70083	0.00262373	1.94464	0.238486	0.00262373
circ_00843_intergenic	chr6:104466413-104475259	+	.	.	0	0	8846	0	1	0	.	.		rat specific	12.1732	6.43669	10.5123	12.7301	25.4412	8.31451	20.7627	34.4174	0	31.2922	18.2598	17.0709	8.76798	0	13.8851	1.88216	0	2.06805	2.85399	0.149008	3.50735	0.0339613	3.77292	0.0258316	4.02656	0.00262373	2.5233	0.334403	0.00262373
circ_00059_Akt3	chr13:95193008-95196402	-	Akt3	.	2	277	3394	0.0816146	1	1	.	.		rat specific	148.108	194.388	120.487	116.817	102.871	157.144	81.6188	72.3647	97.2765	149.873	71.6867	204.851	70.1438	114.678	201.335	41.4076	63.0924	37.9143	1.70082	0.00584562	1.40837	0.0320023	0.821205	0.344112	1.57648	0.00281293	1.44518	0.0394371	0.00281293
circ_00282_Herc3	chr4:89131240-89138920	+	Herc3	.	5	632	7680	0.0822917	1	1	mmu_circ_0013480	.		rat and mouse	63.9095	29.6088	42.0491	35.9438	58.6253	30.7637	20.0467	27.3574	28.4951	0	12.8495	8.53544	30.6879	77.8676	14.8769	58.347	19.829	44.8078	0.144029	0.959276	0.0208096	0.991881	-0.700366	0.624224	-2.38018	0.0031564	-0.0130251	0.994454	0.0031564
circ_00993_Arhgap4	chrX:156882943-156884142	+	Arhgap4	.	5	513	1199	0.427856	1	1	.	.		rat specific	0	7.72403	4.85182	5.99063	9.95525	0	35.7977	30.8874	0	34.5862	22.3176	9.75479	10.96	4.24732	5.95078	0	0	0	4.75602	NA	5.09879	0.105303	7.17784	0.0195785	7.17132	0.0031564	5.52326	0.234107	0.0031564
circ_00376_Wdr7	chr18:59190040-59192425	+	Wdr7	.	2	859	2385	0.360168	1	1	.	hsa_circ_0000852	0.571595	rat and human	27.3898	19.3101	14.5555	24.7113	25.4412	22.4492	38.6615	32.6524	8.84332	46.1149	41.9299	51.2126	29.5919	12.742	37.6882	9.41081	10.8158	15.8551	0.742727	0.517625	0.992668	0.282292	1.15144	0.267941	1.93033	0.0032297	1.15434	0.376472	0.0032297
circ_00056_Egfem1	chr2:116586879-116591616	+	Egfem1	.	3	350	4737	0.0738864	1	0	mmu_circ_0001116	hsa_circ_0122641		rodent and human	105.501	117.148	111.592	96.5988	120.569	159.639	50.8328	93.5446	110.05	54.3497	76.4207	52.432	104.12	209.535	61.4914	228.683	188.376	119.947	-0.682598	0.421647	-0.509447	0.530532	-1.08043	0.13614	-1.53794	0.00332013	-0.524417	0.7125	0.00332013
circ_00832_Spidr	chr11:89175424-89180448	-	Spidr	.	2	355	5024	0.0706608	1	1	.	.		rat specific	21.3032	12.8734	6.46909	7.48828	25.4412	4.9887	25.0584	16.7674	6.87814	16.4696	14.8784	37.7998	3.28799	14.1577	13.8851	5.64649	0	2.06805	2.41403	0.120471	2.29241	0.103469	2.6955	0.0545201	3.1846	0.00335408	2.03964	0.337155	0.00335408
circ_00604_Agtpbp1	chr17:5555490-5571375	+	Agtpbp1	.	6	1227	15885	0.0772427	1	1	mmu_circ_0004714	.		rat and mouse	31.4475	12.8734	4.85182	5.99063	18.8044	21.6177	16.467	22.9449	5.89554	37.8801	38.5485	39.0192	13.152	7.07887	11.9016	3.76433	11.7172	5.51481	1.22385	0.375585	1.13826	0.364572	1.12344	0.445809	2.46512	0.00345347	0.634589	0.848145	0.00345347
circ_00490_Ncam2	chr11:20501665-20531756	+	Ncam2	.	3	458	30091	0.0152205	1	1	.	.		rat specific	19.2743	29.6088	35.58	13.4789	40.9271	19.9548	15.035	16.7674	18.6692	46.1149	31.7856	29.2644	19.728	7.07887	13.8851	11.293	5.40792	10.3403	1.64205	0.0694411	1.42962	0.100224	0.890508	0.448499	1.96683	0.00367189	0.607178	0.784999	0.00367189
circ_00020_Zfp609	chr8:71336874-71337745	-	Zfp609	.	1	871	871	1	1	0	mmu_circ_0001797	hsa_circ_0000615	0.933638	rodent and human	186.656	233.008	177.091	244.867	126.1	266.064	286.382	373.296	138.545	291.512	308.388	287.766	149.056	174.14	147.778	143.044	137.001	77.8967	0.739155	0.29393	0.838326	0.174497	1.16188	0.0480511	1.31441	0.0039713	0.39816	0.778267	0.0039713
circ_00116_intergenic	chr2:38006902-38014366	-	.	.	0	0	7464	0	1	1	mmu_circ_0004430	hsa_circ_0001491		rodent and human	51.7363	57.9302	71.9686	53.9156	55.3069	69.8419	54.4125	47.6548	101.207	39.527	35.8433	0	86.5838	58.0468	73.3929	101.637	91.0333	86.1689	-0.615501	0.562712	-0.637823	0.518477	-0.4588	0.746586	-1.88389	0.0039713	-0.351935	0.877635	0.0039713
circ_00165_St3gal5	chr4:99970320-99980034	+	St3gal5	.	3	417	9714	0.0429277	1	1	.	.		rat specific	23.3321	39.9075	23.4505	67.3945	57.5192	54.0443	80.9029	43.2423	22.5996	55.9966	52.7506	180.464	40.5519	25.4839	44.6308	28.2324	27.0396	28.2634	0.0403759	0.966811	1.09992	0.199763	0.822201	0.445809	1.7889	0.0039713	0.414064	0.867879	0.0039713
circ_00167_Ubn2	chr4:66172554-66232564	+	Ubn2	.	17	3765	60010	0.0627395	1	0	.	hsa_circ_0133520	0.862096	rat and human	56.8085	39.9075	41.2404	29.9531	76.3236	51.5499	53.6966	45.8898	20.6344	55.9966	33.1382	252.405	28.4959	15.5735	71.4093	28.2324	31.5462	6.89351	1.06087	0.444507	1.2494	0.268301	0.86617	0.579741	2.36553	0.0039713	0.815279	0.71674	0.0039713
circ_00181_Rsu1	chr17:80521385-80529452	-	Rsu1	.	4	425	8067	0.0526838	1	0	mmu_circ_0009355	hsa_circ_0017856	0.561644	rodent and human	46.6641	34.7581	25.8764	151.263	25.4412	19.1234	89.4943	55.5973	12.7737	55.9966	47.3403	113.399	21.9199	22.6524	29.7539	13.1751	17.1251	11.0296	1.37852	0.283636	2.25611	0.0281984	1.94418	0.077717	2.39284	0.0039713	0.854187	0.7125	0.0039713
circ_00855_Osbpl1a	chr18:4217009-4246828	-	Osbpl1a	.	4	411	29819	0.0137832	1	1	mmu_circ_0007142	hsa_circ_0108094	0.136253	rodent and human	10.1444	15.4481	10.5123	11.2324	9.95525	6.65161	7.15955	12.3549	19.6518	4.94088	5.41032	3.65805	9.86398	7.07887	7.93437	29.1735	20.7304	21.3699	-0.994959	0.373709	-1.35285	0.149486	-0.882425	0.445809	-2.32066	0.0039713	-1.50755	0.238486	0.0039713
circ_00238_Senp6	chr8:87543959-87550389	+	Senp6	.	4	440	6430	0.0684292	1	1	mmu_circ_0001820	.		rat and mouse	41.5919	27.0341	29.9195	27.7066	55.3069	62.3588	46.537	49.4198	31.4429	44.4679	31.7856	92.6705	35.0719	25.4839	49.5898	13.1751	11.7172	24.1273	0.991929	0.309017	1.54531	0.04162	1.36313	0.0971961	1.75745	0.00401962	1.16078	0.328383	0.00401962
circ_00360_Eps15	chr5:128997613-128998323	+	Eps15	.	2	360	710	0.507042	1	1	mmu_circ_0011052	hsa_circ_0113530		rodent and human	27.3898	42.4822	12.1295	30.702	26.5473	29.1008	45.8211	13.2374	12.7737	60.9375	44.6351	54.8707	12.056	8.49465	40.6636	10.3519	7.21056	17.2338	1.20113	0.326366	1.29698	0.218709	1.04596	0.429982	2.18295	0.00401962	0.824054	0.700059	0.00401962
circ_00529_Bend6	chr9:38321691-38326937	+	Bend6	.	2	395	5246	0.0752955	1	1	.	hsa_circ_0131980		rat and human	14.2021	10.2987	14.5555	15.7254	24.335	17.4605	36.5137	14.1199	9.82591	24.7044	37.8722	48.7739	21.9199	2.83155	17.8523	7.52865	7.21056	10.3403	0.638868	0.642899	1.17669	0.261716	1.27782	0.299156	2.14801	0.00421473	0.787174	0.7125	0.00421473
circ_00341_Synrg	chr10:71297307-71306105	+	Synrg	.	6	1030	8798	0.117072	1	1	.	hsa_circ_0106728	0.843191	rat and human	30.4331	30.8961	17.79	22.4648	34.2903	26.6064	37.2296	31.7699	21.617	24.7044	51.398	70.7222	18.632	24.0682	31.7375	13.1751	12.6185	20.6805	0.738856	0.468469	0.818784	0.33659	0.956302	0.315509	1.66101	0.00458615	0.66984	0.670377	0.00458615
circ_00597_Upf2	chr17:76245626-76265943	-	Upf2	.	4	548	20317	0.0269725	1	1	.	.		rat specific	34.4909	19.3101	9.70364	15.7254	9.95525	18.2919	32.218	18.5324	9.82591	16.4696	31.1093	35.3611	16.44	2.83155	10.9098	6.58757	5.40792	4.82546	1.9172	0.0907436	1.40691	0.218709	1.87239	0.0828999	2.32748	0.00461599	0.886051	0.7125	0.00461599
circ_00063_Nrcam	chr6:64852692-64861750	+	Nrcam	.	3	366	9058	0.0404063	1	0	.	.		rat specific	41.5919	28.3214	33.9627	67.3945	47.564	28.2693	65.1519	116.49	49.1295	136.698	204.916	115.838	89.8718	38.2259	219.187	88.4616	151.422	223.35	-2.15579	0.00476918	-1.69351	0.0322404	-1.00696	0.327398	-0.015915	0.98481	-0.410438	0.867846	0.00476918
circ_00089_intergenic	chr15:96570730-96571025	-	.	.	0	0	295	0	1	0	.	.		rat specific	15.2166	51.4935	33.1541	27.7066	149.329	21.6177	22.9105	36.1823	80.5724	67.5253	34.4908	62.1868	76.7198	103.352	110.089	176.923	199.192	155.793	-2.42156	0.00476918	-1.43333	0.125703	-1.936	0.0316348	-1.70695	0.0176517	-0.874163	0.601266	0.00476918
circ_00318_Atf6	chr13:89163766-89176307	-	Atf6	.	5	529	12541	0.0421816	1	1	mmu_circ_0008422	hsa_circ_0008857	0.268797	rodent and human	19.2743	19.3101	28.3023	11.2324	14.3798	19.1234	67.2997	27.3574	20.6344	49.4088	63.5712	65.8448	30.6879	4.24732	52.5652	12.2341	12.6185	18.6125	0.62128	0.633486	0.0309688	0.989562	1.40842	0.196017	2.03573	0.00477377	1.02519	0.53205	0.00477377
circ_00499_Jmjd1c	chr20:22822065-22856689	-	Jmjd1c	.	2	279	34624	0.008058	1	1	mmu_circ_0000173	.		rat and mouse	20.2887	28.3214	30.7282	37.4414	19.9105	19.9548	19.3308	22.9449	17.6866	36.2331	14.2021	47.5546	17.536	5.6631	14.8769	9.41081	10.8158	4.13611	1.73173	0.0700181	1.70249	0.0585022	1.32689	0.246793	2.00517	0.00532389	0.699132	0.739952	0.00532389
circ_00017_intergenic	chr1:102638884-102660697	-	.	.	0	0	21813	0	1	1	mmu_circ_0014225	hsa_circ_0021412		rodent and human	294.187	213.698	277.362	229.141	236.714	302.648	147.487	272.691	241.717	92.2297	131.876	97.5479	174.264	363.854	143.81	330.32	241.554	197.844	0.0314164	0.966811	-0.000721666	0.999342	-0.218051	0.832618	-1.2487	0.00612315	-0.178907	0.909253	0.00612315
circ_00247_Mpped1	chr7:124682870-124690696	+	Mpped1	.	2	490	7826	0.0626118	1	1	mmu_circ_0000630	hsa_circ_0116707	0.766529	rodent and human	61.8807	16.7354	42.8577	12.7301	27.6535	54.0443	35.0818	47.6548	43.234	0	27.7279	3.65805	14.248	46.7206	20.8277	76.2276	66.6977	40.6717	-0.587118	0.707717	-0.957937	0.444533	-0.54244	0.770081	-2.40288	0.00612315	-1.17812	0.526244	0.00612315
circ_00308_intergenic	chr9:73798310-73799430	-	.	.	0	0	1120	0	1	0	mmu_circ_0008912	hsa_circ_0008459		rodent and human	38.5486	50.2062	19.4073	13.4789	66.3683	47.3927	33.6499	24.7099	14.7389	41.174	48.0166	54.8707	27.3999	8.49465	49.5898	12.2341	6.30924	15.1657	1.65905	0.126535	1.89442	0.0438463	1.11406	0.373106	2.08687	0.00612315	1.35167	0.369307	0.00612315
circ_00451_Samd4a	chr15:23792823-23793342	+	Samd4a	.	1	519	519	1	1	1	mmu_circ_0000529	hsa_circ_0004846	0.915222	rodent and human	30.4331	27.0341	16.1727	24.7113	34.2903	16.629	27.2063	33.5349	11.7911	27.9983	36.5196	20.7289	30.6879	14.1577	24.7949	9.41081	5.40792	8.27221	1.65973	0.0700181	1.69845	0.04612	1.65734	0.0678861	1.89873	0.00612315	1.6045	0.222676	0.00612315
circ_00632_Gabrb1	chr14:38659710-38664175	-	Gabrb1	.	3	536	4465	0.120045	1	1	mmu_circ_0012759	hsa_circ_0126497	0.886194	rodent and human	24.3465	18.0227	15.3641	18.7207	15.4859	14.9661	17.8989	14.1199	7.86073	24.7044	25.699	36.5805	10.96	2.83155	28.7621	4.70541	0	11.0296	1.8187	0.157491	1.5921	0.189154	1.29883	0.373106	2.41197	0.00612315	1.41743	0.448352	0.00612315
circ_00778_intergenic	chrX:51713404-51794841	+	.	.	0	0	81437	0	1	1	.	hsa_circ_0140216	0.625974	rat and human	10.1444	16.7354	8.08636	10.4836	6.63683	7.48306	2.86382	11.4725	21.617	0	3.38145	7.31609	14.248	25.4839	0	35.7611	22.533	32.3995	-1.39214	0.375585	-1.87322	0.16271	-1.35486	0.406576	-3.02561	0.00612315	-1.22399	0.597471	0.00612315
circ_00851_Tank	chr3:47474983-47490375	+	Tank	.	3	379	15392	0.0246232	1	1	mmu_circ_0001023	hsa_circ_0005227	0.484043	rodent and human	26.3754	11.586	12.1295	12.7301	9.95525	14.1347	20.7627	23.8274	7.86073	24.7044	11.4969	13.4128	5.47999	4.24732	15.8687	2.82324	3.60528	1.3787	2.72287	0.0284456	2.28401	0.0597141	2.7962	0.0209874	2.66704	0.00612315	1.79145	0.357352	0.00612315
circ_00120_Strbp	chr3:21878520-21904269	-	Strbp	.	5	794	25749	0.0308361	1	0	mmu_circ_0009940	.		rat and mouse	109.559	69.5163	55.7959	54.6645	92.9156	82.3136	89.4943	28.2399	55.0251	64.2314	56.8083	140.225	42.7439	36.8101	111.081	22.586	28.8422	28.2634	1.55624	0.0609194	1.52327	0.0483564	1.11928	0.247192	1.70806	0.00628329	1.2659	0.256767	0.00628329
circ_00952_intergenic	chr18:75203860-75207308	-	.	.	0	0	3448	0	1	0	mmu_circ_0000902	hsa_circ_0108457		rodent and human	27.3898	2.57468	12.9382	8.23711	13.2737	10.8089	19.3308	10.59	7.86073	16.4696	14.2021	17.0709	4.38399	7.07887	15.8687	1.88216	2.70396	2.06805	2.71202	0.0463915	2.2724	0.0864476	2.52407	0.0659107	2.83909	0.00634206	2.0625	0.306417	0.00634206
circ_00460_Ankib1	chr4:27509135-27537918	+	Ankib1	.	4	875	28783	0.0303999	1	1	mmu_circ_0001311	hsa_circ_0135062	0.781072	rodent and human	24.3465	18.0227	16.9814	10.4836	39.821	29.9322	24.3425	15.0024	21.617	19.7635	33.8145	58.5287	10.96	16.9893	26.7785	10.3519	5.40792	13.0977	1.02451	0.383926	1.4437	0.12879	1.06716	0.372017	1.95149	0.00659853	0.916646	0.601266	0.00659853
circ_00397_Pak7	chr3:129077670-129078456	-	Pak7	.	1	786	786	1	1	1	mmu_circ_0009376	.		rat and mouse	23.3321	25.7468	10.5123	40.4367	13.2737	14.9661	47.969	26.4749	14.7389	29.6453	29.0804	85.3544	27.3999	12.742	10.9098	13.1751	10.8158	10.3403	0.782533	0.556118	1.01945	0.364572	1.39178	0.246793	2.07039	0.00663134	0.580389	0.84359	0.00663134
circ_00625_Neto1	chr18:83542805-83556790	+	Neto1	.	3	399	13985	0.0285306	1	1	.	.		rat specific	20.2887	41.1948	21.0245	11.2324	16.5921	16.629	7.15955	7.05997	34.3907	8.2348	4.05774	2.4387	6.57598	16.9893	8.92616	30.1146	17.1251	26.8847	0.140964	0.959632	-0.744761	0.545783	-0.632731	0.707636	-2.40972	0.0071645	-1.21789	0.458964	0.0071645
circ_00024_LOC294154	chr20:7363739-7372069	-	LOC294154	.	2	353	8330	0.042377	1	1	mmu_circ_0006648	hsa_circ_0131642	0.946176	rodent and human	166.368	194.388	127.765	215.663	221.228	321.771	105.961	152.672	341.942	105.405	112.264	90.2318	130.424	213.782	136.868	219.272	216.317	321.238	-0.635638	0.421647	0.00268478	0.999342	-0.338504	0.751068	-1.29687	0.00718321	-0.658523	0.53205	0.00718321
circ_00074_Sbno1	chr12:37641424-37641929	+	Sbno1	.	3	335	505	0.663366	1	1	.	hsa_circ_0097722	0.779104	rat and human	108.545	110.711	103.505	69.641	77.4297	88.9652	70.1635	90.8971	133.632	60.9375	67.6289	35.3611	97.5438	106.183	66.4503	104.46	129.79	129.598	-0.174928	0.853786	-0.625889	0.268301	-0.310844	0.732145	-1.14148	0.00718321	-0.436353	0.692846	0.00718321
circ_00712_Mettl9	chr1:190980863-190991049	+	Mettl9	.	3	586	10186	0.0575299	1	1	mmu_circ_0001624	hsa_circ_0002696	0.926621	rodent and human	8.1155	12.8734	13.7468	9.73477	12.1675	6.65161	17.1829	7.05997	5.89554	19.7635	18.9361	51.2126	24.1119	15.5735	28.7621	5.64649	7.21056	8.96157	0.659448	0.633486	0.361171	0.814275	0.481973	0.785529	2.02327	0.00736706	1.64768	0.234432	0.00736706
circ_00414_intergenic	chr17:87396007-87396291	+	.	.	0	0	284	0	1	1	mmu_circ_0000987	hsa_circ_0093343		rodent and human	10.1444	18.0227	19.4073	28.4555	19.9105	25.775	22.9105	15.8849	34.3907	9.88176	12.8495	10.9741	21.9199	29.7313	26.7785	42.3487	34.2502	28.9528	-1.14147	0.16775	-0.495225	0.573359	-0.530498	0.619685	-1.61371	0.00745227	-0.42835	0.823433	0.00745227
circ_00088_Rundc3b	chr4:22532121-22561809	+	Rundc3b	.	4	498	29688	0.0167745	1	1	.	hsa_circ_0134950	0.126506	rat and human	68.9817	50.2062	73.5859	68.1434	67.4744	82.3136	73.0274	70.5997	134.615	27.9983	51.398	46.3352	73.4318	121.757	74.3847	140.221	77.5135	92.3731	-0.677328	0.366363	-0.506054	0.489614	-0.159087	0.895207	-1.27403	0.0079538	-0.207497	0.899642	0.0079538
circ_00055_Rims2	chr7:78462287-78520474	+	Rims2	.	3	516	58187	0.008868	1	1	mmu_circ_0000595	hsa_circ_0005114	0.000622378	rodent and human	88.256	118.435	101.08	82.3711	81.8543	69.8419	221.946	120.902	72.7117	121.875	150.813	257.283	116.176	92.0254	140.835	60.2292	68.5003	90.305	0.485087	0.557128	0.0916636	0.937685	0.925428	0.210389	1.27243	0.00911319	0.672127	0.53205	0.00911319
circ_00847_intergenic	chr16:23555918-23624759	+	.	.	0	0	68841	0	1	0	.	.		rat specific	10.1444	10.2987	4.04318	6.73945	12.1675	19.9548	22.9105	14.1199	6.87814	23.0574	19.6124	36.5805	7.67198	0	12.8933	5.64649	5.40792	4.82546	0.600451	0.743046	1.2931	0.307695	1.48836	0.306348	2.31796	0.00925196	0.443156	0.898811	0.00925196
circ_00737_Morc3	chr11:34065891-34070810	+	Morc3	.	2	272	4919	0.0552958	1	1	mmu_circ_0006475	hsa_circ_0001189		rodent and human	12.1732	10.2987	11.3209	11.9813	17.6982	33.258	18.6148	9.70746	2.94777	13.1757	17.5835	45.1159	14.248	7.07887	11.9016	5.64649	1.80264	7.58286	1.14627	0.462166	2.04092	0.0678279	1.0601	0.523338	2.31115	0.00941691	1.13381	0.601266	0.00941691
circ_00934_Nsf	chr10:91913304-91917394	-	Nsf	.	3	387	4090	0.094621	1	1	mmu_circ_0002668	.		rat and mouse	13.1877	28.3214	14.5555	4.49297	9.95525	14.1347	8.59145	9.70746	15.7215	0	3.38145	2.4387	4.38399	14.1577	10.9098	11.293	23.4343	11.0296	0.28143	0.884898	-0.682591	0.618706	-0.433301	0.806361	-2.74595	0.00941691	-0.647797	0.823433	0.00941691
circ_00149_Clip4	chr6:23266867-23279721	-	Clip4	.	6	887	12854	0.0690058	1	1	mmu_circ_0006978	hsa_circ_0119726	0.11036	rodent and human	37.5342	64.3669	32.3455	40.4367	47.564	57.3701	86.6305	40.5948	30.4603	90.5828	110.235	65.8448	46.0319	31.147	66.4503	41.4076	23.4343	34.4676	0.421041	0.681811	0.549118	0.534182	0.677666	0.484443	1.43053	0.00975277	0.5433	0.71674	0.00975277
circ_00530_intergenic	chr3:104980954-104984877	+	.	.	0	0	3923	0	1	1	.	.		rat specific	0	27.0341	11.3209	15.7254	13.2737	22.4492	14.3191	27.3574	6.87814	21.4105	18.2598	108.522	16.44	14.1577	25.7867	13.1751	7.21056	5.51481	0.55061	0.793673	1.00619	0.518477	0.921656	0.646639	2.52577	0.00975277	1.14184	0.640745	0.00975277
circ_00634_Nav3	chr7:52310712-52335503	-	Nav3	.	4	729	24791	0.0294058	1	1	mmu_circ_0001947	hsa_circ_0008600		rodent and human	15.2166	9.01137	15.3641	20.9672	11.0614	17.4605	20.7627	43.2423	4.91295	41.174	27.7279	10.9741	20.8239	7.07887	6.94257	4.70541	8.11188	2.7574	1.38096	0.354754	1.70054	0.174497	2.17234	0.0710261	2.36924	0.00975277	1.19276	0.596918	0.00975277
circ_00670_Ehbp1	chr14:106916020-106930939	-	Ehbp1	.	6	742	14919	0.0497352	1	1	mmu_circ_0000245	hsa_circ_0005552	0.856192	rodent and human	21.3032	14.1607	11.3209	15.7254	19.9105	24.1121	22.1946	20.2974	9.82591	24.7044	13.5258	32.9224	9.86398	8.49465	15.8687	7.52865	7.21056	4.13611	1.32729	0.229819	1.68324	0.0678279	1.50629	0.166065	1.90872	0.0103861	0.901934	0.638716	0.0103861
circ_00194_Mapkap1	chr3:13510409-13522529	+	Mapkap1	.	3	567	12120	0.0467822	1	1	mmu_circ_0009889	hsa_circ_0001890	0.938272	rodent and human	65.9384	37.3328	26.685	35.1949	57.5192	66.5161	58.7083	37.9473	41.2688	59.2905	39.9011	85.3544	39.4559	31.147	54.5488	31.0557	16.2238	19.9912	0.951704	0.278124	1.24496	0.081355	1.04588	0.246793	1.45015	0.0112048	0.910281	0.435636	0.0112048
circ_00323_intergenic	chr3:140220435-140230678	+	.	.	0	0	10243	0	1	0	.	.		rat specific	17.2454	24.4594	8.895	27.7066	16.5921	17.4605	22.9105	22.0624	52.0773	14.8226	19.6124	15.8515	58.0879	35.3944	44.6308	51.7595	52.2766	42.7398	-1.57105	0.0406908	-1.23465	0.0905067	-0.606304	0.565344	-1.5203	0.0113352	-0.0803917	0.968263	0.0113352
circ_00033_intergenic	chr15:40089239-40112560	-	.	.	0	0	23321	0	1	1	.	hsa_circ_0100144	0.486111	rat and human	184.628	144.182	213.48	69.641	76.3236	85.6394	132.452	240.921	177.849	126.816	152.841	85.3544	139.192	203.872	139.843	150.573	159.534	245.409	-0.0341943	0.966811	-1.26529	0.0117218	-0.0154702	0.993872	-0.602144	0.173866	-0.208664	0.887074	0.0117218
circ_00532_Snx13	chr6:54522273-54530157	+	Snx13	.	4	428	7884	0.0542872	1	1	mmu_circ_0003934	hsa_circ_0079524	0.941589	rodent and human	9.12993	16.7354	13.7468	9.73477	11.0614	6.65161	7.15955	5.29498	24.5648	13.1757	14.2021	9.75479	14.248	11.3262	32.7293	38.5843	34.2502	55.8375	-1.71208	0.0700181	-2.24218	0.0117218	-1.82834	0.0480511	-1.78719	0.014723	-1.12504	0.429045	0.0117218
circ_00392_Strbp	chr3:21888303-21904269	-	Strbp	.	4	702	15966	0.0439684	1	0	mmu_circ_0009941	.		rat and mouse	50.7219	20.5974	28.3023	28.4555	45.3517	39.0782	37.2296	14.1199	22.5996	18.1166	20.965	39.0192	14.248	18.4051	19.8359	10.3519	11.7172	8.27221	1.73054	0.0406908	1.89843	0.012134	1.30582	0.173874	1.37325	0.0423514	0.79992	0.628256	0.012134
circ_00038_Oxsr1	chr8:127971476-127991861	-	Oxsr1	.	3	364	20385	0.0178563	1	1	mmu_circ_0015377	hsa_circ_0008062	0.574176	rodent and human	153.18	151.906	199.733	190.202	152.647	189.571	121.712	131.492	195.536	88.9358	85.8888	71.9416	113.984	144.409	116.04	158.102	180.264	130.287	0.112701	0.900581	0.188312	0.780658	-0.0642416	0.947941	-0.923803	0.0125247	-0.325526	0.74783	0.0125247
circ_00171_intergenic	chr1:204959172-204961691	+	.	.	0	0	2519	0	1	0	mmu_circ_0001636	.		rat and mouse	42.6064	39.9075	29.1109	23.9625	67.4744	40.7411	65.1519	29.1224	22.5996	82.348	79.8022	112.18	38.3599	22.6524	89.2616	31.9968	14.4211	40.6717	0.346695	0.805985	0.584111	0.588166	0.427507	0.773819	1.64747	0.0125247	0.792883	0.609918	0.0125247
circ_00863_Arhgap10	chr19:34249086-34272145	+	Arhgap10	.	6	526	23059	0.022811	1	1	.	.		rat specific	10.1444	0	4.04318	8.23711	5.53069	6.65161	18.6148	6.17747	5.89554	26.3514	26.3753	43.8965	8.76798	5.6631	25.7867	11.293	2.70396	5.51481	-0.40674	0.867509	0.0879244	0.974396	0.686978	0.751068	2.31766	0.0125247	1.08077	0.647979	0.0125247
circ_00039_Brap	chr12:40388298-40397763	-	Brap	.	2	249	9465	0.0263074	1	0	.	.		rat specific	162.31	171.216	142.32	228.393	123.888	184.582	103.097	180.029	120.859	225.633	142.697	210.947	81.1038	96.2727	151.745	90.3438	107.257	76.518	0.796274	0.210327	0.97571	0.0678279	0.560401	0.445809	1.07476	0.0125468	0.270261	0.870323	0.0125468
circ_00899_Tusc3	chr16:56313380-56326806	+	Tusc3	.	3	400	13426	0.0297929	1	1	mmu_circ_0001670	hsa_circ_0083391	0.6575	rodent and human	10.1444	7.72403	16.9814	8.98594	11.0614	5.82015	6.44359	7.05997	7.86073	9.88176	4.73403	3.65805	4.38399	11.3262	12.8933	31.0557	15.3224	25.506	-1.01626	0.396985	-1.48867	0.132036	-1.75673	0.0828999	-2.05639	0.0125468	-1.3325	0.369307	0.0125468
circ_00963_intergenic	chr8:60441496-60443706	-	.	.	0	0	2210	0	1	1	.	.		rat specific	11.1588	9.01137	7.27773	9.73477	7.74297	13.3032	22.1946	11.4725	2.94777	13.1757	16.2309	28.045	12.056	0	18.8441	0	7.21056	0	1.97403	NA	2.14873	0.201654	2.41005	0.178697	3.04557	0.0130349	2.18199	0.36654	0.0130349
circ_00246_intergenic	chrX:4876504-4898806	-	.	.	0	0	22302	0	1	1	mmu_circ_0016238	hsa_circ_0140320	0.982301	rodent and human	44.6352	50.2062	44.475	17.9719	40.9271	27.4379	17.8989	28.2399	38.321	19.7635	15.5547	23.1676	46.0319	92.0254	32.7293	58.347	53.1779	46.1865	-0.179096	0.893967	-0.884547	0.243528	-0.9108	0.306935	-1.44834	0.0130773	0.101327	0.956561	0.0130773
circ_00126_Strn3	chr6:72418119-72430205	-	Strn3	.	6	700	12086	0.0579183	1	1	mmu_circ_0000372	hsa_circ_0031446	0.81728	rodent and human	101.444	68.2289	53.37	49.4227	87.3849	83.9765	93.79	66.1872	24.5648	88.9358	58.1609	115.838	35.0719	60.8783	46.6144	38.5843	37.8554	19.9912	1.21683	0.149008	1.20017	0.107405	0.953305	0.306935	1.44824	0.0133991	0.566825	0.71674	0.0133991
circ_00031_intergenic	chr1:214933394-214938246	+	.	.	0	0	4852	0	1	1	mmu_circ_0001648	.		rat and mouse	169.411	153.193	153.641	183.463	139.373	162.133	142.475	110.312	182.762	100.465	102.796	117.057	118.368	249.176	147.778	219.272	219.021	185.435	-0.38814	0.548046	-0.359772	0.55224	-0.518634	0.424844	-0.960329	0.0134364	-0.28138	0.839746	0.0134364
circ_00178_Ralgapa1	chr6:76591790-76599536	-	Ralgapa1	.	2	438	7746	0.0565453	1	0	.	.		rat specific	45.6497	45.0568	27.4936	32.9484	103.977	26.6064	49.4009	53.8323	26.53	51.0557	48.0166	123.154	41.6479	52.3837	72.4011	17.8805	27.0396	27.574	0.694243	0.529137	1.15506	0.189154	0.839639	0.448499	1.60925	0.0134364	1.19725	0.334208	0.0134364
circ_00032_Sobp	chr20:47860619-47896656	-	Sobp	.	3	477	36037	0.0132364	1	1	mmu_circ_0002221	hsa_circ_0130190	0.930818	rodent and human	158.252	158.343	200.542	181.965	122.781	128.875	243.425	173.852	90.3984	220.693	216.413	202.412	150.152	70.7887	212.244	75.2865	95.5399	108.228	0.889431	0.210327	0.635839	0.364572	0.864658	0.246793	1.19416	0.0136661	0.639153	0.575187	0.0136661
circ_00277_Eif4e3	chr4:132075418-132114473	-	Eif4e3	.	6	600	39055	0.015363	1	0	mmu_circ_0013649	.		rat and mouse	35.5053	18.0227	19.4073	22.4648	24.335	33.258	27.9222	47.6548	38.321	26.3514	16.9072	10.9741	38.3599	72.2045	30.7457	41.4076	40.5594	64.799	-1.01171	0.229162	-0.878921	0.256519	-0.375778	0.756246	-1.47356	0.0136661	-0.0756223	0.970487	0.0136661
circ_00594_Zfyve1	chr6:107055965-107056470	-	Zfyve1	.	1	505	505	1	1	1	mmu_circ_0004257	hsa_circ_0032493	0.831683	rodent and human	19.2743	21.8848	16.1727	19.4695	13.2737	28.2693	11.4553	17.6499	19.6518	6.58784	7.43918	7.31609	9.86398	15.5735	11.9016	18.8216	23.4343	28.2634	-0.316294	0.804758	-0.203017	0.860755	-0.552049	0.652288	-1.71801	0.0136661	-0.939264	0.486742	0.0136661
circ_00895_Sorcs1	chr1:270073074-270093865	-	Sorcs1	.	4	536	20791	0.0257804	1	1	mmu_circ_0007883	hsa_circ_0019983	0.837687	rodent and human	15.2166	3.86201	10.5123	7.48828	15.4859	2.49435	15.751	5.29498	6.87814	18.1166	28.4042	24.387	24.1119	4.24732	12.8933	0	6.30924	6.20416	1.22972	0.484683	0.96237	0.564084	1.1445	0.555997	2.48252	0.0138439	1.70733	0.398653	0.0138439
circ_00418_Nfkb1	chr2:240854067-240867796	-	Nfkb1	.	5	326	13729	0.0237454	1	0	mmu_circ_0010477	.		rat and mouse	20.2887	24.4594	31.5368	17.9719	24.335	13.3032	12.1712	20.2974	21.617	11.5287	18.2598	4.87739	18.632	35.3944	33.7211	45.1719	43.2634	23.4379	-0.537992	0.616549	-1.01342	0.229248	-1.05245	0.276902	-1.61879	0.013986	-0.347586	0.874637	0.013986
circ_00365_Rims1	chr9:28529456-28552133	-	Rims1	.	3	393	22677	0.0173303	1	1	mmu_circ_0008590	hsa_circ_0076970	0.671756	rodent and human	20.2887	34.7581	14.5555	12.7301	25.4412	39.0782	30.786	9.70746	36.3559	46.1149	40.5774	65.8448	25.2079	16.9893	32.7293	17.8805	18.0264	13.787	0.469181	0.714798	0.638088	0.55224	0.634021	0.634974	1.61948	0.0145593	0.610789	0.753538	0.0145593
circ_00602_Scfd2	chr14:36341463-36341713	+	Scfd2	.	1	250	250	1	1	1	.	hsa_circ_0002000		rat and human	9.12993	38.6201	26.685	20.2184	17.6982	28.2693	5.01168	16.7674	12.7737	11.5287	2.02887	4.87739	5.47999	16.9893	13.8851	34.82	18.0264	20.6805	0.0117556	0.990665	-0.143958	0.937685	-1.10125	0.406576	-2.15043	0.0146753	-1.02588	0.584894	0.0146753
circ_00336_Ccdc50	chr11:76771290-76783665	-	Ccdc50	.	2	209	12375	0.0168889	1	1	.	.		rat specific	23.3321	37.3328	28.3023	55.4133	16.5921	44.0669	66.5838	30.8874	17.6866	39.527	20.2887	54.8707	27.3999	8.49465	21.8195	13.1751	9.91452	9.65092	1.44199	0.178221	1.84307	0.04162	1.83098	0.0522123	1.7971	0.014723	0.842565	0.659798	0.014723
circ_00366_Adam9	chr16:71849833-71853546	+	Adam9	.	3	461	3713	0.124158	1	1	mmu_circ_0001665	hsa_circ_0084045		rodent and human	18.2599	38.6201	19.4073	25.4602	25.4412	30.7637	17.8989	15.8849	45.1992	18.1166	3.38145	14.6322	30.6879	58.0468	11.9016	48.9362	36.0528	38.6037	-0.710218	0.558308	-0.595734	0.618706	-0.654966	0.647707	-1.8663	0.0150397	-0.314283	0.899642	0.0150397
circ_00441_intergenic	chr3:166743544-166746478	+	.	.	0	0	2934	0	1	0	mmu_circ_0009625	hsa_circ_0115475		rodent and human	30.4331	20.5974	12.9382	15.7254	25.4412	9.14596	47.969	14.1199	4.91295	21.4105	29.7567	86.5737	14.248	14.1577	38.68	15.0573	11.7172	3.44676	1.09737	0.482226	0.744018	0.643629	1.18588	0.445809	2.20947	0.0150397	1.18243	0.584894	0.0150397
circ_00948_intergenic	chr12:587082-591296	-	.	.	0	0	4214	0	1	0	mmu_circ_0012369	hsa_circ_0029934		rodent and human	14.2021	14.1607	8.08636	9.73477	7.74297	13.3032	10.7393	7.94247	8.84332	13.1757	9.46805	25.6063	17.536	8.49465	24.7949	5.64649	2.70396	2.7574	1.72147	0.178221	1.50546	0.211912	1.34019	0.359192	2.12183	0.0154392	2.24145	0.0761315	0.0154392
circ_00069_Hace1	chr20:50659750-50687868	+	Hace1	.	5	458	28118	0.0162885	1	1	mmu_circ_0002236	hsa_circ_0005932	0.681223	rodent and human	80.1405	55.3555	138.277	96.5988	70.7929	68.179	80.9029	75.0122	133.632	72.4662	75.0681	29.2644	129.328	59.4625	86.2863	124.223	160.435	142.696	-0.633131	0.467963	-0.85704	0.221735	-0.564622	0.556102	-1.2692	0.0155721	-0.631182	0.601964	0.0155721
circ_00918_Wdr33	chr18:24611732-24614740	+	Wdr33	.	3	401	3008	0.133311	1	1	.	hsa_circ_0056362	0.887781	rat and human	2.02887	5.14935	8.895	3.74414	6.63683	14.9661	5.72764	7.94247	7.86073	21.4105	35.8433	15.8515	31.7839	8.49465	11.9016	2.82324	10.8158	1.3787	0.157201	0.959632	0.786838	0.651966	0.543179	0.806361	2.33198	0.0157884	1.83692	0.311673	0.0157884
circ_00176_Cnot6l	chr14:15086542-15091475	+	Cnot6l	.	3	395	4933	0.080073	1	1	mmu_circ_0012878	hsa_circ_0006168	0.959494	rodent and human	66.9528	77.2403	50.9441	65.1481	42.0333	9.97741	57.9923	41.4773	21.617	87.2889	52.0743	70.7222	55.8959	28.3155	65.4585	15.9984	19.829	32.3995	1.5014	0.0990891	0.771695	0.444533	0.824503	0.484053	1.60244	0.0158119	1.13124	0.392911	0.0158119
circ_00446_intergenic	chr15:37171041-37182319	+	.	.	0	0	11278	0	1	0	mmu_circ_0005301	hsa_circ_0029625	0.901445	rodent and human	26.3754	34.7581	8.895	9.73477	44.2455	29.9322	39.3775	11.4725	12.7737	41.174	39.9011	35.3611	15.344	12.742	16.8605	14.1162	4.5066	12.4083	1.14832	0.371025	1.41547	0.188395	1.04736	0.444742	1.90263	0.0158119	0.536339	0.867846	0.0158119
circ_00468_intergenic	chr4:115104273-115106428	-	.	.	0	0	2155	0	1	1	mmu_circ_0013536	hsa_circ_0006251		rodent and human	26.3754	19.3101	11.3209	49.4227	22.1228	17.4605	31.502	58.2448	10.8085	31.2922	5.41032	47.5546	21.9199	21.2366	7.93437	5.64649	9.91452	0	1.90962	0.210327	2.5635	0.04162	2.73634	0.0316348	2.45627	0.0158237	1.74804	0.392911	0.0158237
circ_00654_Zfp532	chr18:61323688-61328704	+	Zfp532	.	2	359	5016	0.071571	1	1	mmu_circ_0007457	hsa_circ_0047818	0.947075	rodent and human	15.2166	18.0227	12.9382	20.9672	35.3964	14.9661	18.6148	26.4749	19.6518	16.4696	10.1443	19.5096	16.44	29.7313	5.95078	6.58757	2.70396	5.51481	1.62624	0.165257	2.2501	0.0158283	2.12276	0.0316348	1.60412	0.0535588	1.77617	0.234432	0.0158283
circ_00472_intergenic	chr7:28987513-28992637	+	.	.	0	0	5124	0	1	1	mmu_circ_0002527	hsa_circ_0027910		rodent and human	13.1877	33.4708	16.1727	33.6973	9.95525	18.2919	40.0935	24.7099	2.94777	52.7027	35.1671	31.7031	24.1119	9.91042	8.92616	5.64649	9.91452	13.0977	1.10249	0.440911	1.11289	0.368361	1.24283	0.372017	2.03819	0.0158458	0.574905	0.867846	0.0158458
circ_00471_Dscam	chr11:37123493-37132531	-	Dscam	.	4	591	9038	0.0653906	1	1	mmu_circ_0006518	hsa_circ_0116079	0.84264	rodent and human	19.2743	20.5974	19.4073	22.4648	16.5921	8.31451	28.6382	17.6499	16.704	46.1149	44.6351	21.9483	10.96	31.147	26.7785	13.1751	14.4211	11.0296	0.622142	0.576842	0.304447	0.814275	0.722474	0.556102	1.55256	0.0161356	0.830314	0.596918	0.0161356
circ_00445_Cbfb	chr19:37135067-37156867	+	Cbfb	.	3	330	21800	0.0151376	1	0	mmu_circ_0014500	hsa_circ_0006482	0.906061	rodent and human	9.12993	18.0227	26.685	41.1856	24.335	16.629	27.9222	41.4773	10.8085	26.3514	27.7279	35.3611	24.1119	14.1577	23.8031	10.3519	8.11188	8.96157	0.988195	0.404649	1.59148	0.073144	1.55644	0.102887	1.70774	0.0167824	1.19273	0.399083	0.0167824
circ_00052_intergenic	chr7:32922003-32982696	-	.	.	0	0	60693	0	1	0	.	hsa_circ_0099634		rat and human	183.613	148.044	94.6104	47.925	272.11	116.403	113.121	68.8347	74.6769	195.988	119.027	321.908	61.3758	38.2259	213.236	72.4633	59.4871	68.2458	1.08899	0.32547	1.11965	0.243528	0.359996	0.820689	1.66739	0.0172281	0.650602	0.736752	0.0172281
circ_00976_Cttnbp2	chr4:43024110-43083819	-	Cttnbp2	.	2	330	59709	0.0055268	1	1	mmu_circ_0001446	.		rat and mouse	4.05775	6.43669	16.1727	20.2184	4.42455	19.1234	10.7393	8.82496	16.704	0	4.73403	0	2.19199	11.3262	4.95898	17.8805	12.6185	13.0977	-0.675545	NA	0.0274025	0.991881	-0.268666	0.910268	-2.80763	0.0172931	-1.28017	0.584894	0.0172931
circ_00889_intergenic	chr4:75325650-75391362	+	.	.	0	0	65712	0	1	1	mmu_circ_0013398	hsa_circ_0133631	0.596721	rodent and human	12.1732	5.14935	15.3641	9.73477	8.84911	10.8089	2.86382	3.52998	10.8085	0	6.76289	2.4387	19.728	31.147	13.8851	25.4092	8.11188	21.3699	-0.721068	0.631395	-0.899399	0.498243	-1.71345	0.198237	-2.33352	0.0173395	0.223219	0.944124	0.0173395
circ_01006_Fras1	chr14:14620909-14624933	-	Fras1	.	2	285	4024	0.070825	1	1	mmu_circ_0001366	hsa_circ_0070141		rodent and human	17.2454	15.4481	16.1727	8.23711	6.63683	11.6403	3.57977	6.17747	8.84332	0	4.05774	3.65805	17.536	12.742	0	17.8805	18.9277	13.0977	-0.024959	NA	-0.899499	0.526858	-1.44135	0.337864	-2.52294	0.0173653	-0.740456	0.802461	0.0173653
circ_00917_intergenic	chr2:30453216-30458542	-	.	.	0	0	5326	0	1	1	.	.		rat specific	15.2166	7.72403	8.895	14.2277	8.84911	12.4718	17.8989	11.4725	0	34.5862	16.2309	28.045	6.57598	0	8.92616	6.58757	5.40792	4.13611	0.996419	0.5546	1.16066	0.431694	0.90562	0.647707	2.28249	0.0176094	0.0187511	0.994454	0.0176094
circ_00840_Smad4	chr18:69634005-69635024	-	Smad4	.	2	353	1019	0.346418	1	1	.	.		rat specific	9.12993	12.8734	8.895	10.4836	9.95525	19.9548	9.30741	12.3549	18.6692	3.29392	4.73403	6.09674	8.76798	22.6524	6.94257	17.8805	25.237	14.4764	-0.908631	0.47736	-0.498671	0.699392	-0.521909	0.751068	-1.99766	0.0178922	-0.62221	0.792693	0.0178922
circ_00430_intergenic	chr10:92474820-92476192	-	.	.	0	0	1372	0	1	0	mmu_circ_0000331	hsa_circ_0005455	0.90566	rodent and human	24.3465	11.586	12.1295	23.2137	26.5473	27.4379	41.5254	16.7674	15.7215	55.9966	25.699	40.2385	17.536	5.6631	36.6965	14.1162	11.7172	11.719	0.361236	0.824953	1.04116	0.301469	0.995918	0.412589	1.68049	0.0186476	0.708131	0.71674	0.0186476
circ_01021_Vmp1	chr10:73980840-73985026	-	Vmp1	.	4	440	4186	0.105112	1	1	mmu_circ_0003507	hsa_circ_0006508	0.888636	rodent and human	18.2599	20.5974	13.7468	20.2184	7.74297	11.6403	7.15955	17.6499	0	4.94088	6.76289	9.75479	0	0	0	11.293	14.4211	9.65092	0.56994	NA	0.18247	0.93411	-0.497024	0.814788	-0.705373	0.532308	-5.79054	0.0199485	0.0199485
circ_00357_Adgrb3	chr9:31620317-31693992	-	Adgrb3	.	6	702	73675	0.0095283	1	1	mmu_circ_0008629	hsa_circ_0132107	0.794872	rodent and human	64.924	32.1835	29.1109	18.7207	25.4412	60.6959	33.6499	22.0624	21.617	36.2331	14.8784	54.8707	13.152	18.4051	29.7539	1.88216	9.91452	16.5444	2.12303	0.0401803	1.8576	0.0597141	1.42137	0.246793	1.8519	0.0203597	1.08836	0.547688	0.0203597
circ_00107_Epha5	chr14:25859207-25877265	+	Epha5	.	3	388	18058	0.0214863	1	1	mmu_circ_0012825	hsa_circ_0126808		rodent and human	99.4148	81.1023	80.8636	29.9531	64.156	69.8419	60.1402	69.7172	72.7117	23.0574	54.1032	42.6772	50.4159	73.6203	51.5734	93.1671	105.454	68.9351	-0.0305287	0.966811	-0.711279	0.268301	-0.400412	0.687456	-1.11673	0.0207139	-0.612026	0.584894	0.0207139
circ_00480_intergenic	chr17:24032669-24045965	-	.	.	0	0	13296	0	1	1	mmu_circ_0004601	hsa_circ_0001577	0.722549	rodent and human	24.3465	16.7354	13.7468	5.99063	34.2903	29.9322	50.1168	15.0024	10.8085	34.5862	17.5835	41.4578	5.47999	19.8208	45.6226	5.64649	4.5066	10.3403	1.39779	0.354754	1.74517	0.164454	1.88243	0.166065	2.15842	0.0207139	1.78022	0.306417	0.0207139
circ_00636_Spen	chr5:160066005-160070914	-	Spen	.	2	798	4909	0.162559	1	0	mmu_circ_0011379	hsa_circ_0002237	0.810777	rodent and human	13.1877	16.7354	12.9382	11.2324	22.1228	4.15725	15.751	11.4725	16.704	19.7635	20.965	35.3611	37.2639	18.4051	24.7949	8.46973	6.30924	8.96157	0.836213	0.508231	0.616397	0.620422	0.88141	0.48946	1.67229	0.0207139	1.76281	0.123586	0.0207139
circ_00831_Robo1	chr11:9799898-9800225	+	Robo1	.	1	327	327	1	1	1	mmu_circ_0006381	hsa_circ_0004788		rodent and human	16.231	11.586	11.3209	5.2418	13.2737	15.7976	7.15955	5.29498	29.4777	0	6.08661	4.87739	6.57598	14.1577	15.8687	15.9984	27.9409	15.1657	-0.591259	0.715609	-0.79238	0.565699	-0.512662	0.786284	-2.26849	0.0207139	-0.689698	0.81305	0.0207139
circ_00908_Mnat1	chr6:96070496-96108038	+	Mnat1	.	4	493	37542	0.013132	1	1	mmu_circ_0004171	hsa_circ_0004244		rodent and human	9.12993	14.1607	5.66045	9.73477	5.53069	7.48306	20.0467	13.2374	4.91295	18.1166	22.9938	30.4837	8.76798	0	15.8687	3.76433	6.30924	6.89351	0.727771	0.654752	0.426508	0.814275	1.1764	0.445809	2.06926	0.0207139	0.58354	0.870576	0.0207139
circ_00519_Kcnj13-AS	chr9:94463646-94504892	+	.	Kcnj13	0	0	41246	0	1	1	.	hsa_circ_0058729	0.877883	rat and human	19.2743	23.1721	16.9814	23.9625	11.0614	18.2919	12.1712	5.29498	13.7563	31.2922	24.3464	56.09	21.9199	11.3262	37.6882	4.70541	18.0264	12.4083	0.743866	0.550937	0.611149	0.618706	-0.176659	0.933379	1.65414	0.0213193	1.02783	0.526244	0.0213193
circ_00892_intergenic	chr4:99275916-99291251	-	.	.	0	0	15335	0	1	1	.	hsa_circ_0121120	0.680739	rat and human	19.2743	10.2987	7.27773	4.49297	15.4859	9.14596	4.29573	15.0024	15.7215	8.2348	2.02887	2.4387	16.44	24.0682	3.96718	15.9984	28.8422	13.0977	-0.653032	0.690364	-1.01517	0.461628	-0.738261	0.702693	-2.33403	0.0221119	-0.401834	0.899476	0.0221119
circ_00082_intergenic	chr16:26755421-26780008	+	.	.	0	0	24587	0	1	1	mmu_circ_0001679	hsa_circ_0071374	0.661972	rodent and human	102.458	83.677	91.3759	94.3524	73.0051	121.392	103.097	71.4822	67.7988	74.1132	59.5135	186.56	58.0879	55.2152	104.139	42.3487	50.4739	46.8759	0.990853	0.194364	1.04992	0.118241	0.7978	0.346039	1.19121	0.0221192	0.644649	0.601266	0.0221192
circ_00083_Cep112	chr10:96672235-96679543	+	Cep112	.	3	478	7308	0.0654078	1	1	mmu_circ_0002745	.		rat and mouse	74.0539	68.2289	81.6723	85.3664	59.7315	78.9878	158.942	172.087	25.5474	169.637	114.969	69.5029	52.6079	67.9572	32.7293	34.82	66.6977	23.4379	0.848558	0.440222	0.850239	0.374633	1.52111	0.077717	1.50363	0.0223675	0.293258	0.899642	0.0223675
circ_00062_Pcmtd1	chr5:12171584-12172003	-	Pcmtd1	.	1	419	419	1	1	1	mmu_circ_0008925	hsa_circ_0001801	0.910448	rodent and human	143.036	137.745	65.4995	86.8641	107.295	182.088	90.9262	116.49	85.4854	172.931	114.293	160.954	66.8558	59.4625	96.2042	52.7006	63.0924	91.6837	0.7276	0.347235	0.853902	0.189154	0.492142	0.584942	1.09926	0.0224227	0.101368	0.951418	0.0224227
circ_00190_intergenic	chr1:102645519-102660697	-	.	.	0	0	15178	0	1	1	mmu_circ_0014226	.		rat and mouse	50.7219	65.6543	42.8577	50.1715	48.6701	87.3023	31.502	46.7723	52.0773	29.6453	25.0227	7.31609	23.0159	46.7206	13.8851	67.7579	43.2634	51.7013	-0.0365192	0.966811	0.197555	0.85776	-0.323805	0.798461	-1.39535	0.0224227	-0.986911	0.399083	0.0224227
circ_00983_intergenic	chr19:32450973-32497560	-	.	.	0	0	46587	0	1	1	mmu_circ_0001696	hsa_circ_0001448		rodent and human	9.12993	11.586	8.08636	8.98594	5.53069	5.82015	24.3425	10.59	5.89554	11.5287	12.1732	31.7031	8.76798	12.742	10.9098	0	8.11188	4.13611	1.21152	NA	0.735457	0.671443	1.74762	0.246793	2.1632	0.0227813	1.38778	0.520837	0.0227813
circ_00326_Ntng1	chr2:213064652-213065395	-	Ntng1	.	1	743	743	1	1	0	mmu_circ_0010374	.		rat and mouse	42.6064	43.7695	19.4073	8.23711	23.2289	34.9209	37.2296	24.7099	16.704	59.2905	42.6062	51.2126	33.9759	21.2366	52.5652	19.7627	15.3224	19.9912	0.926713	0.373709	0.259222	0.838242	0.52257	0.717417	1.46377	0.0230798	0.97951	0.458964	0.0230798
circ_00816_intergenic	chr13:35597461-35608096	-	.	.	0	0	10635	0	1	1	mmu_circ_0008099	hsa_circ_0056280		rodent and human	16.231	11.586	14.5555	5.99063	13.2737	9.97741	14.3191	7.94247	8.84332	13.1757	24.3464	26.8257	14.248	8.49465	19.8359	4.70541	2.70396	11.0296	1.16235	0.363224	0.595687	0.677324	0.723513	0.655948	1.77995	0.0231442	1.18383	0.478134	0.0231442
circ_00316_intergenic	chr6:95500521-95531984	-	.	.	7	1338	31463	0.0425261	1	0	.	.		rat specific	25.3609	43.7695	25.0677	33.6973	22.1228	25.775	40.8094	43.2423	24.5648	54.3497	33.1382	36.5805	23.0159	31.147	56.5324	26.3503	10.8158	9.65092	1.01347	0.286638	0.828396	0.362111	1.23799	0.169933	1.40672	0.0233879	1.26939	0.238486	0.0233879
circ_00041_Phlpp1	chr13:26277462-26280241	+	Phlpp1	.	2	323	2779	0.116229	1	1	mmu_circ_0008061	hsa_circ_0108767		rodent and human	135.935	135.171	102.697	147.519	175.876	200.38	60.1402	115.607	168.023	83.9949	71.6867	106.083	111.792	181.219	164.638	169.395	149.619	202.669	-0.484873	0.516762	0.00402602	0.999342	-0.609332	0.405352	-1.00157	0.0242854	-0.192087	0.899642	0.0242854
circ_00130_Atp1a4	chr13:90617727-90658408	-	Atp1a4	.	23	5135	40681	0.126226	1	0	.	.		rat specific	26.3754	36.0455	33.9627	68.1434	106.189	52.3814	33.6499	59.1272	43.234	69.1723	62.8949	107.303	97.5438	117.509	86.2863	31.9968	48.6713	35.1569	-0.266	0.79442	0.962269	0.115817	0.229076	0.834316	1.04444	0.0288848	1.37742	0.0245303	0.0245303
circ_00736_Dok5	chr3:168438210-168449567	+	Dok5	.	4	561	11357	0.0493968	1	1	mmu_circ_0009630	hsa_circ_0115485	0.868093	rodent and human	10.1444	25.7468	13.7468	21.716	11.0614	9.97741	25.7744	9.70746	17.6866	8.2348	12.1732	17.0709	16.44	15.5735	28.7621	5.64649	4.5066	0	2.35144	0.0583678	2.16846	0.0606554	2.47825	0.0316348	1.97958	0.0387465	2.67336	0.0245303	0.0245303
circ_00702_Strbp	chr3:21828367-21904269	-	Strbp	.	17	3064	75902	0.0403678	1	0	mmu_circ_0009934	.		rat and mouse	23.3321	7.72403	8.895	6.73945	25.4412	14.1347	15.751	17.6499	7.86073	9.88176	16.9072	70.7222	4.38399	4.24732	17.8523	10.3519	4.5066	7.58286	0.837329	0.631395	1.02808	0.496353	0.886557	0.646639	2.12171	0.0251799	0.273146	0.944124	0.0251799
circ_00046_Nav3	chr7:52310712-52318397	-	Nav3	.	3	613	7685	0.0797658	1	1	mmu_circ_0000211	hsa_circ_0002419		rodent and human	129.848	141.607	135.851	154.259	118.357	76.4935	226.242	312.404	56.0077	202.576	132.553	118.277	122.752	92.0254	98.1878	77.1687	55.8818	69.6245	1.00658	0.217584	0.785168	0.312394	1.55462	0.0258316	1.15648	0.0403875	0.627838	0.656931	0.0258316
circ_00959_Nup98	chr1:167260357-167269761	-	Nup98	.	3	463	9404	0.0492344	1	1	.	hsa_circ_0008380	0.915767	rat and human	13.1877	7.72403	4.85182	25.4602	14.3798	12.4718	12.8872	4.41248	4.91295	18.1166	8.11547	21.9483	12.056	7.07887	18.8441	3.76433	0	6.20416	1.30779	0.438505	2.34775	0.0492371	1.13155	0.550594	2.18975	0.0268304	1.89829	0.306417	0.0268304
circ_00819_Kdm4c	chr5:90817793-90827570	+	Kdm4c	.	1	178	9777	0.018206	1	0	.	.		rat specific	15.2166	14.1607	6.46909	15.7254	11.0614	14.1347	22.9105	8.82496	9.82591	18.1166	12.1732	25.6063	12.056	5.6631	23.8031	1.88216	5.40792	6.89351	1.28481	0.363224	1.50469	0.201993	1.53679	0.247192	1.92744	0.0270614	1.54789	0.36649	0.0270614
circ_00168_Dhx33	chr10:57634022-57634588	-	Dhx33	.	2	399	566	0.704947	1	1	.	hsa_circ_0000740	0.862155	rat and human	46.6641	56.6429	17.79	29.9531	78.5358	34.9209	12.8872	37.0648	67.7988	27.9983	28.4042	18.2902	58.0879	130.251	25.7867	105.401	54.0792	78.586	-0.986041	0.419337	-0.739712	0.518477	-1.02484	0.405352	-1.66952	0.0271421	-0.162121	0.951418	0.0271421
circ_00802_intergenic	chr5:138375786-138395761	-	.	.	0	0	19975	0	1	1	.	.		rat specific	10.1444	3.86201	13.7468	5.99063	16.5921	9.14596	23.6265	8.82496	14.7389	18.1166	20.2887	32.9224	13.152	11.3262	15.8687	10.3519	8.11188	0	0.674066	0.701301	0.806418	0.594928	1.41373	0.337864	2.0014	0.0271421	1.18582	0.584894	0.0271421
circ_00211_intergenic	chr2:11780888-11788632	+	.	.	0	0	7744	0	1	1	.	hsa_circ_0129928	0.94026	rat and human	58.8374	54.0682	35.58	32.9484	29.8657	25.775	50.1168	49.4198	39.3036	13.1757	35.8433	12.1935	61.3758	66.5414	26.7785	60.2292	46.8686	48.9439	-0.0766378	0.959632	-0.814485	0.283692	-0.164723	0.903075	-1.26847	0.0274796	-0.0214042	0.992038	0.0274796
circ_00511_Zmiz1	chr16:1792198-1869407	+	Zmiz1	.	6	642	77209	0.0083151	1	1	mmu_circ_0000512	.		rat and mouse	37.5342	23.1721	39.6232	8.23711	23.2289	17.4605	10.7393	62.6572	19.6518	21.4105	22.3176	7.31609	12.056	31.147	6.94257	8.46973	2.70396	6.20416	2.53573	0.0281978	1.47872	0.231011	2.41697	0.0316348	1.56196	0.103278	1.49923	0.399083	0.0281978
circ_00368_Dcun1d4	chr14:37238504-37254001	-	Dcun1d4	.	4	370	15497	0.0238756	1	1	mmu_circ_0012774	hsa_circ_0126580	0.789189	rodent and human	27.3898	24.4594	21.8332	26.9578	18.8044	24.9435	22.9105	16.7674	22.5996	16.4696	22.3176	20.7289	18.632	25.4839	20.8277	53.6416	56.7832	28.2634	-0.907151	0.236674	-0.952618	0.174497	-1.1445	0.103187	-1.18912	0.0284947	-1.0948	0.238486	0.0284947
circ_00422_Atad1	chr1:251262191-251269854	-	Atad1	.	3	421	7663	0.0549393	1	1	.	.		rat specific	32.462	19.3101	17.79	4.49297	23.2289	16.629	18.6148	30.8874	13.7563	19.7635	12.8495	12.1935	13.152	19.8208	30.7457	34.82	37.8554	52.3907	-0.851081	0.439909	-1.53236	0.0678279	-0.985821	0.360246	-1.51381	0.028627	-0.969472	0.486742	0.028627
circ_00132_Uhrf1	chr9:10742896-10743276	-	Uhrf1	.	2	298	380	0.784211	1	1	.	hsa_circ_0002185		rat and human	46.6641	56.6429	45.2836	30.702	51.9885	54.8757	38.6615	38.8298	90.3984	32.9392	51.398	25.6063	53.7039	117.509	61.4914	103.519	74.8096	77.8967	-0.789004	0.354754	-0.901269	0.217388	-0.616478	0.523169	-1.19404	0.0297842	-0.146919	0.944124	0.0297842
circ_00174_intergenic	chr14:69800153-69819258	+	.	.	0	0	19105	0	1	0	mmu_circ_0012660	hsa_circ_0069285	0.981884	rodent and human	32.462	64.3669	26.685	89.8594	28.7596	39.0782	56.5604	39.7123	22.5996	51.0557	58.8372	136.567	41.6479	19.8208	53.557	38.5843	31.5462	19.9912	0.447947	0.726958	0.822703	0.411469	0.413325	0.785529	1.45804	0.0297842	0.370623	0.882024	0.0297842
circ_00200_Nrxn1	chr6:14450091-14490352	-	Nrxn1	.	5	990	40261	0.0245896	1	1	mmu_circ_0000834	hsa_circ_0120250	0.80101	rodent and human	72.025	60.5049	37.1973	18.7207	77.4297	49.0556	58.7083	22.9449	34.3907	49.4088	64.2475	74.3803	28.4959	21.2366	42.6472	20.7038	28.8422	24.8166	1.18482	0.18219	0.950869	0.256519	0.648935	0.578363	1.34253	0.0297842	0.324449	0.887074	0.0297842
circ_00771_Klhl24	chr11:84619088-84633565	-	Klhl24	.	5	1663	14477	0.114872	1	0	.	hsa_circ_0006667	0.9092	rat and human	10.1444	10.2987	5.66045	5.99063	8.84911	14.1347	20.7627	4.41248	3.93036	19.7635	28.4042	35.3611	16.44	7.07887	30.7457	7.52865	10.8158	4.82546	0.167268	0.959632	0.335481	0.845054	0.380727	0.865703	1.87243	0.0297842	1.26501	0.486742	0.0297842
circ_00525_Dync1i1	chr4:31017498-31066896	+	Dync1i1	.	5	666	49398	0.0134823	1	1	.	hsa_circ_0135165	0.884384	rat and human	16.231	29.6088	19.4073	16.4742	30.9719	20.7863	12.1712	20.2974	26.53	6.58784	6.76289	9.75479	23.0159	16.9893	24.7949	25.4092	17.1251	22.7486	-0.017223	0.983517	0.0467309	0.979442	-0.161958	0.915614	-1.50714	0.0301598	-0.000616312	0.999656	0.0301598
circ_00821_intergenic	chr3:13146570-13147147	-	.	.	0	0	577	0	1	0	.	.		rat specific	13.1877	7.72403	13.7468	3.74414	13.2737	3.3258	7.15955	8.82496	14.7389	11.5287	8.11547	0	17.536	12.742	5.95078	21.6449	15.3224	40.6717	-1.15684	0.420519	-1.99414	0.0767081	-1.35827	0.336958	-2.01057	0.0301598	-1.11574	0.584894	0.0301598
circ_00409_intergenic	chr8:59050281-59056386	-	.	.	0	0	6105	0	1	1	mmu_circ_0015686	hsa_circ_0035285	0.675	rodent and human	14.2021	24.4594	29.9195	13.4789	7.74297	13.3032	12.8872	30.8874	17.6866	14.8226	28.4042	15.8515	26.3039	8.49465	32.7293	43.2897	37.8554	37.225	-0.780752	0.467963	-1.75768	0.0322404	-0.95085	0.363878	-0.959265	0.158223	-0.782625	0.60348	0.0322404
circ_00139_Acbd6	chr13:73239821-73265813	+	Acbd6	.	3	279	25992	0.0107341	1	1	mmu_circ_0008284	hsa_circ_0000164	0.37276	rodent and human	42.6064	72.0909	52.5614	47.925	45.3517	52.3814	78.039	63.5397	43.234	80.701	94.0042	67.0642	40.5519	31.147	70.4175	43.2897	31.5462	44.8078	0.472584	0.557128	0.28268	0.745244	0.630708	0.429982	1.01811	0.0331828	0.26086	0.884694	0.0331828
circ_00364_Ncald	chr7:76229136-76229533	-	Ncald	.	1	397	397	1	1	1	.	.		rat specific	21.3032	21.8848	24.2591	28.4555	36.5026	20.7863	15.035	23.8274	34.3907	21.4105	17.5835	15.8515	18.632	39.6417	17.8523	54.5827	47.77	29.6421	-0.958633	0.275002	-0.62443	0.477868	-0.857172	0.353085	-1.27333	0.0333123	-0.812532	0.526244	0.0333123
circ_00674_Mecp2	chrX:156703081-156705104	+	Mecp2	.	2	1468	2023	0.725655	1	0	mmu_circ_0016353	.		rat and mouse	9.12993	12.8734	8.895	7.48828	8.84911	19.9548	27.2063	14.1199	5.89554	26.3514	33.1382	24.387	12.056	7.07887	23.8031	4.70541	10.8158	10.3403	0.230695	0.919451	0.482903	0.744613	0.879159	0.556102	1.69534	0.0333123	0.746768	0.739952	0.0333123
circ_00279_intergenic	chr8:72138877-72148728	+	.	.	0	0	9851	0	1	1	.	.		rat specific	13.1877	29.6088	35.58	11.2324	29.8657	19.9548	28.6382	7.94247	42.2514	19.7635	17.5835	30.4837	58.0879	41.0575	45.6226	51.7595	76.6122	50.3226	-1.18351	0.210327	-1.56785	0.0496018	-1.1836	0.246793	-1.40502	0.0338903	-0.300105	0.897102	0.0338903
circ_00092_Tanc1	chr3:45843759-45845123	+	Tanc1	.	2	318	1364	0.233138	1	1	mmu_circ_0001020	hsa_circ_0004213	0.946541	rodent and human	39.563	60.5049	58.2218	140.78	64.156	101.437	102.382	78.5422	93.3461	123.522	75.7444	58.5287	65.7598	49.5521	60.4996	22.586	46.8686	54.4587	0.343109	0.725726	1.30326	0.0339613	1.13839	0.0828999	1.03509	0.0423637	0.499636	0.715458	0.0339613
circ_00061_Grip1	chr7:64707677-64722547	+	Grip1	.	5	587	14870	0.0394755	1	1	mmu_circ_0000216	hsa_circ_0027450	0.568027	rodent and human	109.559	128.734	125.339	86.1153	109.508	128.875	68.7316	87.3671	118.893	62.5845	87.2413	37.7998	133.712	164.23	92.237	127.987	125.283	111.675	-0.00467355	0.993012	-0.169635	0.8373	-0.411992	0.624224	-0.939248	0.0342384	0.0921584	0.951418	0.0342384
circ_00438_Pank1	chr1:253120468-253148277	-	Pank1	.	7	1231	27809	0.0442662	1	0	.	.		rat specific	28.4042	24.4594	29.9195	41.1856	12.1675	20.7863	29.3541	15.8849	7.86073	36.2331	23.6701	51.2126	18.632	4.24732	22.8113	11.293	10.8158	15.1657	1.147	0.323731	1.001	0.339874	0.521824	0.751768	1.5557	0.0362831	0.31844	0.903492	0.0362831
circ_00005_intergenic	chr1:102613967-102660697	-	.	.	0	0	46730	0	1	1	mmu_circ_0001566	hsa_circ_0095510		rodent and human	575.186	400.362	450.41	476.255	493.338	474.758	255.596	333.584	463.783	153.167	206.945	113.399	295.919	648.425	193.4	396.195	274.903	291.596	0.56756	0.479969	0.585636	0.409658	0.128653	0.915614	-1.01771	0.0363841	0.237857	0.887074	0.0363841
circ_00858_intergenic	chr5:101648418-101663967	+	.	.	0	0	15549	0	1	1	.	hsa_circ_0138328		rat and human	14.2021	3.86201	10.5123	11.2324	22.1228	14.9661	15.751	9.70746	10.8085	11.5287	5.41032	40.2385	8.76798	14.1577	21.8195	7.52865	5.40792	1.3787	1.06119	0.517625	1.78489	0.164454	1.38949	0.373106	2.01913	0.0376053	1.69148	0.36654	0.0376053
circ_00947_Sfmbt2	chr17:71875847-71886141	-	Sfmbt2	.	3	468	10294	0.0454634	1	0	.	.		rat specific	10.1444	7.72403	10.5123	10.4836	13.2737	18.2919	7.15955	20.2974	7.86073	0	6.08661	0	7.67198	22.6524	12.8933	15.0573	11.7172	10.3403	-0.371004	0.853786	0.184846	0.924844	-0.0706659	0.988816	-2.20654	0.0377179	0.205165	0.950852	0.0377179
circ_00570_intergenic	chr2:20507149-20555751	+	.	.	0	0	48602	0	1	0	.	.		rat specific	18.2599	14.1607	16.9814	15.7254	9.95525	17.4605	11.4553	22.0624	10.8085	4.94088	8.79176	18.2902	17.536	25.4839	12.8933	26.3503	32.4475	27.574	-0.798971	0.457594	-0.985661	0.256519	-0.964143	0.352808	-1.41738	0.038233	-0.646667	0.7125	0.038233
circ_00825_intergenic	chr6:43306390-43309313	+	.	.	0	0	2923	0	1	1	.	hsa_circ_0009090		rat and human	10.1444	11.586	9.70364	7.48828	8.84911	10.8089	15.035	6.17747	16.704	4.94088	11.4969	0	3.28799	22.6524	8.92616	37.6433	13.5198	19.9912	-1.18026	0.421647	-1.38783	0.256519	-0.90428	0.579741	-1.99003	0.0385544	-1.0613	0.610555	0.0385544
circ_00296_Grm8	chr4:55009240-55011408	-	Grm8	.	3	429	2168	0.197878	1	1	mmu_circ_0013247	hsa_circ_0133234	0.934732	rodent and human	36.5197	39.9075	29.9195	31.4508	30.9719	28.2693	37.9456	34.4174	22.5996	31.2922	35.8433	51.2126	18.632	38.2259	57.5242	15.9984	20.7304	15.8551	1.01227	0.217584	0.789341	0.312394	0.863572	0.344112	1.17613	0.0386867	1.12991	0.255385	0.0386867
circ_00692_intergenic	chr4:96739877-96787475	+	.	.	0	0	47598	0	1	1	mmu_circ_0001481	hsa_circ_0005654	0.507916	rodent and human	16.231	5.14935	12.1295	8.23711	14.3798	19.9548	27.9222	1.76499	4.91295	13.1757	27.0516	45.1159	12.056	7.07887	26.7785	10.3519	5.40792	5.51481	0.681876	0.71648	1.0075	0.512104	0.74234	0.732145	2.02314	0.0386867	1.13921	0.638716	0.0386867
circ_00121_intergenic	chr12:9273124-9313769	-	.	.	0	0	40645	0	1	1	mmu_circ_0012344	hsa_circ_0005831	0.938596	rodent and human	39.563	64.3669	33.9627	65.1481	44.2455	43.2354	91.6422	43.2423	56.0077	108.699	70.3341	121.935	66.8558	55.2152	106.122	37.6433	65.7964	38.6037	-0.0539612	0.966811	0.11118	0.9289	0.434909	0.702001	1.07724	0.0388417	0.693677	0.547688	0.0388417
circ_00919_Prex2	chr5:7703775-7780390	-	Prex2	.	12	1807	76615	0.0235855	1	1	.	.		rat specific	18.2599	9.01137	14.5555	2.99531	15.4859	9.97741	17.8989	4.41248	12.7737	29.6453	10.1443	23.1676	9.86398	0	17.8523	2.82324	5.40792	6.20416	1.52781	0.336922	0.934373	0.567118	1.27387	0.460033	2.0793	0.0390494	0.971699	0.720118	0.0390494
circ_00440_Tbc1d5	chr9:1442053-1485363	+	Tbc1d5	.	9	828	43310	0.019118	1	1	.	hsa_circ_0064550	0.751208	rat and human	12.1732	34.7581	8.08636	10.4836	18.8044	16.629	32.218	12.3549	15.7215	13.1757	33.1382	98.7672	31.7839	0	42.6472	10.3519	12.6185	13.0977	0.583759	0.768173	0.339268	0.85776	0.746336	0.731667	2.00907	0.0402175	1.06134	0.681933	0.0402175
circ_00060_Rgs7bp	chr2:35086860-35104742	-	Rgs7bp	.	3	350	17882	0.0195728	1	0	mmu_circ_0004424	hsa_circ_0129325		rodent and human	86.2272	88.8263	84.9068	122.059	153.753	84.808	118.848	75.8947	141.493	88.9358	60.1898	90.2318	110.696	87.778	79.3437	174.1	200.093	86.8583	-0.823742	0.217584	-0.35426	0.651966	-0.452666	0.594948	-0.954101	0.0407012	-0.727192	0.429045	0.0407012
circ_00186_Egfem1	chr2:116586879-116598683	+	Egfem1	.	3	350	11804	0.029651	1	0	.	.		rat specific	41.5919	43.7695	49.3268	19.4695	48.6701	46.5612	46.537	37.0648	51.0947	16.4696	43.9588	19.5096	30.6879	49.5521	55.5406	65.8757	54.0792	63.4203	-0.443158	0.63203	-0.688834	0.368361	-0.44606	0.693477	-1.13551	0.0414758	-0.434252	0.802461	0.0414758
circ_01016_Mtmr3	chr14:84739855-84766181	-	Mtmr3	.	5	506	26326	0.0192205	1	1	.	.		rat specific	5.07219	12.8734	19.4073	0	0	2.49435	2.86382	5.29498	9.82591	13.1757	24.3464	4.87739	14.248	4.24732	29.7539	14.1162	10.8158	6.89351	0.25073	NA	-3.60648	0.04162	-0.839417	0.707636	0.458427	0.703244	0.632685	0.867879	0.04162
circ_00980_intergenic	chr8:93334029-93350656	-	.	.	0	0	16627	0	1	0	.	.		rat specific	4.05775	12.8734	6.46909	7.48828	23.2289	14.1347	15.035	10.59	3.93036	23.0574	6.76289	24.387	4.38399	15.5735	16.8605	5.64649	6.30924	1.3787	0.818897	0.6429	1.77014	0.180653	1.20541	0.484443	2.02437	0.0421376	1.49907	0.458964	0.0421376
circ_00403_Prim1	chr7:2440627-2448053	+	Prim1	.	7	693	7426	0.0933208	1	1	.	hsa_circ_0098847	0.286325	rat and human	13.1877	5.14935	27.4936	26.209	8.84911	13.3032	80.9029	23.8274	10.8085	24.7044	28.4042	48.7739	9.86398	7.07887	59.5078	10.3519	10.8158	4.13611	0.897718	0.605635	0.96252	0.545783	2.2148	0.0828999	2.02556	0.0421836	1.62783	0.399083	0.0421836
circ_00524_Slc44a1	chr5:70292287-70326250	+	Slc44a1	.	3	370	33963	0.0108942	1	1	mmu_circ_0011678	hsa_circ_0137619	0.6	rodent and human	17.2454	20.5974	12.9382	14.9766	13.2737	22.4492	14.3191	16.7674	29.4777	14.8226	9.46805	14.6322	12.056	22.6524	14.8769	31.0557	36.9541	25.506	-0.89419	0.354754	-0.87126	0.298048	-0.636878	0.565344	-1.30191	0.0423514	-0.930588	0.458964	0.0423514
circ_01038_intergenic	chr5:39032545-39102857	-	.	.	0	0	70312	0	1	1	.	hsa_circ_0132708	0.921986	rat and human	13.1877	6.43669	7.27773	4.49297	9.95525	5.82015	6.44359	15.8849	17.6866	4.94088	4.73403	3.65805	6.57598	8.49465	11.9016	21.6449	13.5198	12.4083	-0.809825	NA	-1.25756	0.256519	-0.259198	0.895207	-1.82566	0.0423637	-0.802197	0.7125	0.0423637
circ_00354_intergenic	chr2:3809212-3839676	+	.	.	0	0	30464	0	1	1	mmu_circ_0004798	hsa_circ_0001512		rodent and human	29.4187	32.1835	29.9195	17.2231	33.1842	14.1347	11.4553	17.6499	39.3036	27.9983	21.6413	9.75479	18.632	29.7313	21.8195	53.6416	36.0528	55.1481	-0.665714	0.517625	-1.18845	0.149486	-1.10308	0.246793	-1.30003	0.0428315	-1.05709	0.392911	0.0428315
circ_00355_Eif4e3	chr4:132075418-132113888	-	Eif4e3	.	6	600	38470	0.0155966	1	0	mmu_circ_0013648	hsa_circ_0124571	0.243333	rodent and human	21.3032	37.3328	25.8764	11.9813	17.6982	28.2693	17.8989	35.2998	29.4777	3.29392	26.3753	13.4128	33.9759	50.9679	20.8277	41.4076	41.4607	37.9143	-0.523683	0.638431	-1.06001	0.231011	-0.552368	0.68728	-1.38	0.0434092	-0.204321	0.936725	0.0434092
circ_00375_Cept1	chr2:209143855-209152642	-	Cept1	.	3	697	8787	0.0793217	1	1	.	hsa_circ_0000106	0.830484	rat and human	20.2887	42.4822	14.5555	23.9625	21.0166	19.9548	41.5254	17.6499	12.7737	67.5253	30.433	40.2385	37.2639	8.49465	39.6718	14.1162	23.4343	11.719	0.635217	0.631395	0.406957	0.771444	0.568404	0.724053	1.47587	0.0434092	0.820079	0.656931	0.0434092
circ_00014_St6galnac3	chr2:259591895-259592305	-	St6galnac3	.	1	410	410	1	1	1	mmu_circ_0001179	hsa_circ_0114133		rodent and human	167.382	184.089	199.733	186.458	123.888	203.705	211.207	296.519	233.857	186.106	217.089	280.45	210.431	242.098	199.351	342.554	250.567	349.501	-0.773842	0.118935	-0.87115	0.0438463	-0.347377	0.595931	-0.462155	0.211415	-0.534484	0.458964	0.0438463
circ_00242_Dtnb	chr6:28022405-28051704	+	Dtnb	.	4	514	29299	0.0175433	1	1	mmu_circ_0000349	hsa_circ_0119621	0.863813	rodent and human	25.3609	27.0341	33.1541	20.9672	24.335	27.4379	22.1946	40.5948	59.938	34.5862	27.0516	30.4837	35.0719	69.373	32.7293	62.1114	63.9937	54.4587	-1.06983	0.158595	-1.31203	0.0438463	-0.568081	0.554873	-0.983535	0.0716471	-0.411814	0.81305	0.0438463
circ_00940_Arhgap10	chr19:34249086-34253181	+	Arhgap10	.	3	332	4095	0.0810745	1	1	.	.		rat specific	6.08662	9.01137	2.42591	6.73945	2.21228	7.48306	17.1829	11.4725	12.7737	9.88176	27.0516	18.2902	23.0159	5.6631	15.8687	5.64649	7.21056	4.13611	-3.77681e-05	0.999959	0.00495747	0.999342	1.3059	0.353085	1.75564	0.0440453	1.42584	0.399083	0.0440453
circ_00152_Ubn2	chr4:66172554-66180964	+	Ubn2	.	2	195	8410	0.0231867	1	1	mmu_circ_0013351	hsa_circ_0082636	0.733333	rodent and human	40.5775	65.6543	41.2404	44.1809	59.7315	62.3588	63.004	45.0073	42.2514	62.5845	48.6928	139.006	60.2799	21.2366	65.4585	39.5254	43.2634	30.3315	0.377904	0.726724	0.557222	0.531851	0.417803	0.741933	1.14386	0.0444129	0.396219	0.851036	0.0444129
circ_00015_Slc38a1	chr7:138002504-138021168	-	Slc38a1	.	3	408	18664	0.0218603	1	1	mmu_circ_0000645	hsa_circ_0098631		rodent and human	219.118	198.25	266.041	223.151	159.284	191.234	212.639	215.329	257.439	154.814	226.557	162.173	215.911	243.513	250.924	299.264	260.481	303.315	-0.333848	0.532315	-0.586365	0.174497	-0.334026	0.578363	-0.65624	0.0457233	-0.281429	0.770662	0.0457233
circ_00387_Sdccag8	chr13:95003381-95013012	+	Sdccag8	.	3	369	9631	0.0383138	1	1	mmu_circ_0008471	hsa_circ_0017241		rodent and human	33.4764	34.7581	16.9814	20.9672	29.8657	44.8983	37.2296	20.2974	15.7215	47.7618	33.8145	30.4837	7.67198	11.3262	25.7867	14.1162	15.3224	15.1657	0.918722	0.377042	1.09965	0.211912	0.728443	0.554873	1.31538	0.0457233	0.0273123	0.992038	0.0457233
circ_00666_Sipa1l1	chr6:106053311-106055105	+	Sipa1l1	.	1	1794	1794	1	1	1	mmu_circ_0000400	hsa_circ_0001979		rodent and human	9.12993	10.2987	5.66045	10.4836	15.4859	13.3032	30.786	12.3549	3.93036	24.7044	33.1382	32.9224	10.96	0	36.6965	3.76433	12.6185	6.89351	0.0923342	0.966811	0.749304	0.665956	1.03488	0.578363	1.96937	0.0457233	1.06696	0.690439	0.0457233
circ_00765_Galnt17	chr12:28789334-28793900	+	Galnt17	.	2	373	4566	0.0816908	1	1	mmu_circ_0012164	hsa_circ_0080425	0.903485	rodent and human	5.07219	25.7468	12.9382	13.4789	15.4859	17.4605	5.72764	6.17747	11.7911	14.8226	5.41032	0	18.632	22.6524	7.93437	27.2914	18.0264	20.6805	-0.615523	0.680737	-0.506945	0.72912	-1.4929	0.252789	-1.80616	0.0457233	-0.438263	0.886224	0.0457233
circ_00207_Tmem192	chr16:26623727-26633439	-	Tmem192	.	4	650	9712	0.0669275	1	0	.	hsa_circ_0071369	0.0769231	rat and human	19.2743	16.7354	42.0491	29.2043	70.7929	64.8532	52.9806	59.1272	36.3559	24.7044	34.4908	9.75479	32.8799	55.2152	25.7867	58.347	57.6845	51.7013	-1.07895	0.229162	-0.0308583	0.986501	-0.172595	0.909235	-1.25139	0.0459023	-0.571288	0.71674	0.0459023
circ_00290_Stk3	chr7:73834043-73848871	-	Stk3	.	3	325	14828	0.021918	1	1	mmu_circ_0000587	.		rat and mouse	33.4764	29.6088	46.9009	69.641	28.7596	19.9548	29.3541	20.2974	17.6866	54.3497	36.5196	40.2385	35.0719	39.6417	31.7375	12.2341	18.9277	24.1273	0.98945	0.283636	1.09721	0.174497	0.281791	0.849596	1.21892	0.0459023	0.928546	0.458964	0.0459023
circ_00143_Gls	chr9:54232162-54235344	+	Gls	.	3	374	3182	0.117536	1	1	mmu_circ_0008770	hsa_circ_0006662	0.92246	rodent and human	30.4331	27.0341	48.5182	33.6973	38.7148	42.404	55.8445	35.2998	75.6595	72.4662	28.4042	20.7289	62.4718	36.8101	90.2534	65.8757	98.2439	99.9559	-1.3062	0.0990891	-1.20436	0.0940196	-0.66655	0.500598	-1.15941	0.0460673	-0.470689	0.792387	0.0460673
circ_00019_App	chr11:24547989-24550752	-	App	.	2	307	2763	0.111111	1	1	mmu_circ_0006426	hsa_circ_0003038		rodent and human	185.642	205.974	209.437	232.886	224.546	286.85	115.269	255.041	312.464	148.226	182.598	85.3544	134.808	240.682	135.876	273.855	226.231	296.421	-0.40662	0.6153	-0.0978655	0.928825	-0.225553	0.82647	-0.931543	0.0463149	-0.644398	0.526244	0.0463149
circ_00526_intergenic	chr14:83236399-83236920	+	.	.	0	0	521	0	1	1	.	.		rat specific	19.2743	18.0227	20.2159	14.2277	18.8044	19.9548	10.0234	15.8849	14.7389	16.4696	15.5547	0	21.9199	28.3155	16.8605	28.2324	20.7304	38.6037	-0.609514	0.600703	-0.735533	0.489614	-1.12223	0.306935	-1.44107	0.0466377	-0.401802	0.871944	0.0466377
circ_00359_Strn3	chr6:72418119-72421935	-	Strn3	.	3	443	3816	0.11609	1	1	.	.		rat specific	39.563	24.4594	19.4073	15.7254	30.9719	44.0669	26.4903	31.7699	23.5822	32.9392	48.6928	28.045	12.056	31.147	34.7129	16.9395	8.11188	19.3018	0.898246	0.401559	1.01866	0.256519	0.874664	0.429982	1.31351	0.0470181	0.800455	0.607558	0.0470181
circ_00077_Slc8a1	chr6:4518805-4520635	-	Slc8a1	.	1	1830	1830	1	1	0	mmu_circ_0000823	hsa_circ_0005232		rodent and human	98.4004	91.401	100.271	95.85	105.083	110.583	84.4826	74.1297	59.938	143.285	113.617	85.3544	85.4878	45.3048	145.794	49.8773	61.2898	68.9351	0.68552	0.35034	0.786652	0.203835	0.279065	0.785529	0.917873	0.0471635	0.628118	0.53375	0.0471635
circ_00435_Ppp2r5a	chr13:110049190-110052621	-	Ppp2r5a	.	2	299	3431	0.0871466	1	1	.	hsa_circ_0002321	0.906355	rat and human	17.2454	29.6088	14.5555	50.9203	46.4578	24.1121	27.9222	33.5349	10.8085	26.3514	12.1732	30.4837	20.8239	15.5735	9.91796	15.0573	11.7172	12.4083	0.629902	0.598488	1.6342	0.047737	0.894535	0.444742	0.783256	0.295784	0.238242	0.933875	0.047737
circ_00205_Dym	chr18:71136035-71149287	+	Dym	.	5	694	13252	0.0523695	1	1	mmu_circ_0000898	hsa_circ_0047642		rodent and human	30.4331	36.0455	29.1109	65.1481	40.9271	41.5725	66.5838	31.7699	27.5125	47.7618	43.9588	85.3544	52.6079	21.2366	70.4175	34.82	25.237	17.2338	0.311492	0.809643	0.948449	0.252237	0.723458	0.48946	1.2021	0.047739	0.924555	0.458964	0.047739
circ_00300_Mboat2	chr6:44055352-44060029	+	Mboat2	.	2	224	4677	0.0478939	1	1	mmu_circ_0000362	hsa_circ_0007334	0.9375	rodent and human	15.2166	33.4708	34.7714	23.9625	28.7596	44.0669	12.1712	16.7674	31.4429	18.1166	7.43918	43.8965	13.152	38.2259	25.7867	70.5811	79.3162	35.1569	-1.14514	0.293297	-0.930862	0.363444	-1.62457	0.0828999	-1.43761	0.0493149	-1.27017	0.363613	0.0493149
circ_00664_intergenic	chr2:39021036-39042852	-	.	.	0	0	21816	0	1	0	mmu_circ_0004442	hsa_circ_0006381	0.936073	rodent and human	19.2743	10.2987	19.4073	12.7301	22.1228	9.97741	10.7393	12.3549	13.7563	6.58784	9.46805	9.75479	17.536	2.83155	19.8359	18.8216	32.4475	22.7486	-0.577406	0.633486	-0.743142	0.498243	-1.01104	0.377667	-1.49228	0.0493149	-0.838972	0.628256	0.0493149
circ_00042_Anks1b	chr7:30714505-30735182	+	Anks1b	.	5	759	20677	0.0367075	1	1	mmu_circ_0000198	hsa_circ_0096920		rodent and human	130.862	102.987	115.635	84.6176	74.1113	55.7072	254.164	98.8396	58.9554	159.755	238.73	263.379	151.248	39.6417	291.588	76.2276	102.75	95.1305	0.350714	0.793673	-0.354446	0.773093	0.591198	0.647707	1.27332	0.0515675	0.820648	0.584894	0.0515675
circ_00170_Gucy1a2	chr8:508993-509712	+	Gucy1a2	.	1	719	719	1	1	1	mmu_circ_0001741	hsa_circ_0024152		rodent and human	32.462	29.6088	23.4505	35.9438	76.3236	44.8983	63.72	13.2374	13.7563	82.348	71.0104	99.9866	72.3358	25.4839	95.2124	29.1735	37.8554	35.1569	-0.261667	0.875611	0.612831	0.567118	-0.153837	0.937154	1.30659	0.052867	0.926174	0.53205	0.052867
circ_00661_Pten	chr1:251455608-251463748	+	Pten	.	3	328	8140	0.0402948	1	1	.	hsa_circ_0002934	0.957317	rat and human	18.2599	15.4481	12.9382	11.2324	11.0614	24.1121	31.502	21.1799	23.5822	21.4105	10.8206	21.9483	10.96	2.83155	20.8277	8.46973	4.5066	7.58286	1.1738	0.35034	1.17785	0.268301	1.89204	0.0529025	1.35806	0.0954881	0.795235	0.7125	0.0529025
circ_00475_intergenic	chr12:8323967-8349668	-	.	.	0	0	25701	0	1	1	.	.		rat specific	21.3032	15.4481	23.4505	25.4602	23.2289	38.2467	17.8989	7.94247	38.321	0	10.1443	10.9741	25.2079	33.9786	14.8769	34.82	12.6185	22.0592	-0.195374	0.925479	0.328712	0.814275	-0.122561	0.954087	-1.60649	0.0539002	0.0816135	0.97926	0.0539002
circ_00169_Tead1	chr1:177569616-177569872	+	Tead1	.	1	256	256	1	1	1	mmu_circ_0001612	hsa_circ_0095328	0.898438	rodent and human	44.6352	56.6429	63.8823	73.3852	51.9885	81.4822	27.2063	37.0648	66.8162	23.0574	16.9072	26.8257	55.8959	69.373	13.8851	46.113	47.77	57.2162	0.127802	0.951307	0.454533	0.651966	-0.215754	0.88121	-1.19923	0.0544204	-0.136671	0.951418	0.0544204
circ_00292_Pcmtd1	chr5:12156801-12172003	-	Pcmtd1	.	2	522	15202	0.0343376	1	1	mmu_circ_0008926	hsa_circ_0136721	0.920792	rodent and human	44.6352	45.0568	31.5368	23.2137	23.2289	64.0217	34.3658	32.6524	25.5474	54.3497	39.9011	39.0192	15.344	25.4839	30.7457	18.8216	18.0264	23.4379	0.99492	0.237581	0.874048	0.267723	0.616645	0.572075	1.12655	0.0544204	0.242953	0.909253	0.0544204
circ_01040_intergenic	chr3:104816865-104818862	+	.	.	0	0	1997	0	1	0	mmu_circ_0001055	hsa_circ_0103284		rodent and human	16.231	5.14935	0	8.23711	4.42455	8.31451	5.72764	10.59	6.87814	29.6453	13.5258	21.9483	12.056	14.1577	15.8687	8.46973	5.40792	4.82546	0.179478	NA	0.196893	0.930907	0.31713	0.897758	1.78631	0.0544204	1.18333	0.584894	0.0544204
circ_00294_Abhd2	chr1:141053113-141055207	+	Abhd2	.	2	344	2094	0.164279	1	1	mmu_circ_0014411	hsa_circ_0036687	0.889535	rodent and human	37.5342	42.4822	32.3455	31.4508	58.6253	22.4492	19.3308	30.8874	28.4951	34.5862	14.8784	8.53544	31.7839	39.6417	26.7785	47.9951	57.6845	25.506	-0.221834	0.881329	-0.228244	0.843702	-0.736068	0.484443	-1.22937	0.0550627	-0.41843	0.851036	0.0550627
circ_00085_Hook3	chr16:70754389-70761776	+	Hook3	.	1	133	7387	0.0180046	1	0	.	.		rat specific	63.9095	84.9643	58.2218	77.8781	141.586	120.56	63.004	74.1297	67.7988	171.284	77.097	108.522	40.5519	59.4625	117.032	76.2276	54.0792	48.9439	0.206069	0.865672	0.92346	0.174497	0.195913	0.873495	0.982897	0.05766	0.286509	0.877635	0.05766
circ_00705_Mark3	chr6:136059671-136084622	+	Mark3	.	4	361	24951	0.0144684	1	1	mmu_circ_0000421	.		rat and mouse	14.2021	16.7354	6.46909	5.2418	40.9271	20.7863	14.3191	7.05997	6.87814	26.3514	23.6701	29.2644	3.28799	14.1577	23.8031	8.46973	0	12.4083	0.799549	0.649255	1.64065	0.221735	0.426231	0.866387	1.89845	0.0600253	0.964238	0.71674	0.0600253
circ_00687_LOC680039	chr14:79281828-79296044	+	LOC680039	.	2	630	14216	0.0443163	1	1	.	hsa_circ_0069097	0.721003	rat and human	45.6497	20.5974	32.3455	31.4508	8.84911	13.3032	10.7393	15.0024	6.87814	16.4696	7.43918	13.4128	6.57598	4.24732	6.94257	12.2341	10.8158	3.44676	1.92987	0.0609194	1.06591	0.349358	0.333327	0.866387	0.471852	0.639184	-0.527537	0.872116	0.0609194
circ_01034_intergenic	chr7:127178723-127182545	+	.	.	0	0	3822	0	1	0	.	.		rat specific	0	5.14935	9.70364	7.48828	13.2737	5.82015	10.7393	14.1199	7.86073	8.2348	3.38145	4.87739	0	8.49465	4.95898	9.41081	18.9277	33.0889	-2.02189	NA	-1.2362	0.384596	-0.915574	0.626061	-1.97723	0.0627081	-2.24786	0.238486	0.0627081
circ_00231_Flt1	chr12:9061580-9062262	+	Flt1	.	2	324	682	0.475073	1	1	mmu_circ_0012352	hsa_circ_0100186		rodent and human	63.9095	96.5504	65.4995	99.5942	34.2903	38.2467	20.7627	30.0049	38.321	9.88176	12.1732	30.4837	26.3039	73.6203	9.91796	24.4681	29.7436	6.89351	1.89718	0.0631244	1.51309	0.138727	0.552163	0.751768	-0.20584	0.849661	0.839157	0.692846	0.0631244
circ_00560_intergenic	chr17:51972800-52027612	+	.	.	0	0	54812	0	1	0	.	.		rat specific	5.07219	10.2987	0	15.7254	18.8044	12.4718	10.0234	12.3549	9.82591	29.6453	24.3464	87.7931	9.86398	4.24732	18.8441	12.2341	32.4475	23.4379	-2.25887	0.0631244	-0.542697	0.708934	-1.08316	0.445809	1.05109	0.20952	-1.01682	0.607558	0.0631244
circ_00558_Tanc1	chr3:45718576-45800709	+	Tanc1	.	3	372	82133	0.0045292	1	1	mmu_circ_0010050	hsa_circ_0056790		rodent and human	26.3754	15.4481	25.8764	29.2043	2.21228	26.6064	17.1829	35.2998	12.7737	27.9983	29.0804	13.4128	14.248	2.83155	10.9098	9.41081	3.60528	8.96157	1.6244	0.210327	1.41656	0.239603	1.56366	0.246793	1.67874	0.0633656	0.372654	0.909253	0.0633656
circ_00332_Ntng1	chr2:212852208-212852849	-	Ntng1	.	1	641	641	1	1	1	mmu_circ_0010373	hsa_circ_0002286	0.914197	rodent and human	24.3465	32.1835	26.685	38.1902	21.0166	14.1347	30.786	19.4149	19.6518	46.1149	46.664	59.7481	33.9759	19.8208	31.7375	16.9395	23.4343	32.3995	0.175391	0.905919	0.0111956	0.994834	-0.0608015	0.97607	1.05481	0.0634289	0.233324	0.909253	0.0634289
circ_00890_Ralgapa1	chr6:76487879-76492176	-	Ralgapa1	.	2	934	4297	0.217361	1	1	mmu_circ_0004085	.		rat and mouse	20.2887	11.586	8.08636	4.49297	17.6982	8.31451	23.6265	5.29498	6.87814	0	8.79176	53.6513	8.76798	4.24732	19.8359	0	7.21056	4.82546	1.71536	0.39749	1.30978	0.507018	1.5731	0.469775	2.36546	0.0637194	1.45422	0.638716	0.0637194
circ_00972_Adgrb3	chr9:31657372-31693992	-	Adgrb3	.	3	373	36620	0.0101857	1	1	.	hsa_circ_0132105	0.951743	rat and human	12.1732	12.8734	16.9814	29.9531	4.42455	9.14596	19.3308	9.70746	0	16.4696	6.76289	20.7289	7.67198	0	10.9098	3.76433	4.5066	0	2.40094	NA	2.46321	0.146661	1.88517	0.372017	2.44192	0.0637194	1.26117	0.71674	0.0637194
circ_00095_intergenic	chr12:9256475-9313769	-	.	.	0	0	57294	0	1	0	.	.		rat specific	42.6064	65.6543	71.16	75.6317	53.0946	53.2128	104.529	62.6572	39.3036	111.993	116.322	75.5996	105.216	42.4732	89.2616	41.4076	60.3884	53.08	0.212135	0.865672	0.234991	0.814275	0.421849	0.707636	0.97318	0.0646558	0.62072	0.607558	0.0646558
circ_00100_intergenic	chr1:278698311-278749829	+	.	.	0	0	51518	0	1	1	mmu_circ_0000968	hsa_circ_0092798	0.424947	rodent and human	43.6208	78.5276	61.4564	38.9391	55.3069	35.7524	55.8445	56.4798	89.4158	39.527	83.1836	34.1418	69.0478	62.2941	62.4831	44.2308	94.6386	179.921	-0.805648	0.375585	-1.30592	0.0678279	-0.668822	0.510435	-1.00287	0.0949825	-0.72308	0.58604	0.0678279
circ_00239_Washc1	chr9:113918917-113927885	+	Washc1	.	4	465	8968	0.051851	1	0	.	.		rat specific	30.4331	59.2176	44.475	75.6317	63.0499	29.1008	26.4903	50.3023	32.4255	46.1149	31.1093	51.2126	23.0159	50.9679	22.8113	28.2324	21.6317	16.5444	1.01664	0.24939	1.34579	0.0678279	0.723449	0.484443	0.94615	0.134035	0.532338	0.770662	0.0678279
circ_00939_intergenic	chr5:101695302-101697843	+	.	.	0	0	2541	0	1	1	.	hsa_circ_0138331	0.807087	rat and human	62.8951	0	5.66045	2.24648	0	2.49435	3.57977	9.70746	98.2591	0	0	12.1935	3.28799	0	3.96718	0	0	0	7.21557	0.120471	3.38221	0.530122	7.91617	0.0678861	4.71951	0.180564	3.99266	0.617898	0.0678861
circ_00642_Eml5	chr6:122811966-122822712	-	Eml5	.	4	535	10746	0.049786	1	1	.	.		rat specific	9.12993	19.3101	12.9382	23.9625	13.2737	12.4718	7.15955	12.3549	13.7563	14.8226	4.73403	9.75479	14.248	41.0575	8.92616	27.2914	22.533	26.1953	-0.893579	0.479969	-0.602306	0.620422	-1.20656	0.315509	-1.4632	0.069112	-0.27687	0.91662	0.069112
circ_00281_Unc79	chr6:126864142-126883987	+	Unc79	.	4	531	19845	0.0267574	1	0	mmu_circ_0003677	hsa_circ_0102953	0.813043	rodent and human	13.1877	18.0227	21.8332	19.4695	42.0333	12.4718	22.9105	16.7674	52.0773	55.9966	20.2887	32.9224	46.0319	33.9786	56.5324	55.5238	63.0924	39.9824	-1.5712	0.0700181	-1.11902	0.201654	-0.796359	0.471052	-0.570117	0.420805	-0.206873	0.935805	0.0700181
circ_00808_Arhgap10	chr19:34266718-34272192	+	Arhgap10	.	3	194	5474	0.0354403	1	0	.	hsa_circ_0125475	0.60515	rat and human	11.1588	16.7354	18.5986	10.4836	9.95525	5.82015	14.3191	12.3549	12.7737	19.7635	15.5547	24.387	13.152	25.4839	6.94257	7.52865	6.30924	8.96157	1.02169	0.384052	0.19021	0.912176	0.784277	0.572075	1.36367	0.0710713	0.950812	0.584894	0.0710713
circ_00078_Astn2	chr5:81963968-81964353	-	Astn2	.	1	385	385	1	1	1	mmu_circ_0011753	hsa_circ_0088274		rodent and human	93.3282	68.2289	100.271	48.6738	80.7481	69.8419	71.5955	68.8347	120.859	60.9375	82.5073	48.7739	44.9359	185.467	78.3519	124.223	126.185	135.113	-0.554588	0.529137	-0.957221	0.181197	-0.564665	0.568937	-0.993877	0.0716471	-0.331431	0.869417	0.0716471
circ_00250_Ica1	chr4:34740520-34761519	-	Ica1	.	5	652	20999	0.0310491	1	1	mmu_circ_0013575	hsa_circ_0079422	0.784195	rodent and human	33.4764	36.0455	28.3023	28.4555	51.9885	54.0443	47.969	24.7099	17.6866	37.8801	64.2475	54.8707	30.6879	7.07887	69.4257	21.6449	24.3356	19.9912	0.566239	0.633486	1.02537	0.268301	0.467161	0.756246	1.26426	0.0716471	0.72519	0.692846	0.0716471
circ_00722_Sv2b	chr1:136690161-136699335	-	Sv2b	.	4	424	9174	0.0462176	1	1	.	.		rat specific	11.1588	14.1607	12.9382	8.23711	22.1228	21.6177	6.44359	7.05997	19.6518	4.94088	6.08661	7.31609	24.1119	31.147	3.96718	16.9395	12.6185	28.9528	-0.625525	0.680737	-0.191959	0.916384	-0.849674	0.582982	-1.67135	0.0716471	-0.0143869	0.994454	0.0716471
circ_00072_Lnc215	chr8:45691133-45743143	+	Lnc215	.	3	319	52010	0.0061334	1	0	mmu_circ_0015575	hsa_circ_0095241		rodent and human	108.545	78.5276	128.573	84.6176	75.2174	69.8419	65.8678	71.4822	106.12	47.7618	67.6289	81.6963	173.168	75.0361	93.2288	101.637	129.79	123.394	-0.163483	0.881764	-0.627229	0.312394	-0.548302	0.484053	-0.8394	0.0728272	-0.051956	0.976588	0.0728272
circ_00870_Paxip1	chr4:3972585-3976284	+	Paxip1	.	2	738	3699	0.199513	1	1	mmu_circ_0012495	.		rat and mouse	18.2599	18.0227	16.1727	21.716	24.335	13.3032	12.1712	15.0024	6.87814	21.4105	7.43918	4.87739	9.86398	7.07887	3.96718	5.64649	5.40792	6.20416	1.59618	0.166728	1.77146	0.073144	0.984108	0.484443	0.873552	0.340227	0.261104	0.942562	0.073144
circ_00576_Tpst1	chr12:30082880-30083826	-	Tpst1	.	1	946	946	1	1	1	mmu_circ_0012158	hsa_circ_0007672		rodent and human	18.2599	18.0227	10.5123	24.7113	21.0166	11.6403	20.0467	11.4725	7.86073	26.3514	32.4619	25.6063	27.3999	7.07887	17.8523	9.41081	18.0264	6.89351	0.446155	0.758707	0.755111	0.503292	0.232778	0.903075	1.32202	0.073309	0.644281	0.770662	0.073309
circ_00189_Cdyl2	chr19:49158645-49159228	-	Cdyl2	.	1	583	583	1	1	1	mmu_circ_0014620	hsa_circ_0004087		rodent and human	37.5342	32.1835	38.8145	55.4133	26.5473	35.7524	67.2997	113.842	27.5125	75.7601	50.7217	32.9224	23.0159	41.0575	61.4914	21.6449	34.2502	19.3018	0.537481	0.63203	0.659986	0.508829	1.47945	0.0733383	1.07802	0.105567	0.748119	0.628256	0.0733383
circ_00814_Cwf19l2	chr6:19003637-19012898	+	Cwf19l2	.	4	439	9261	0.0474031	1	1	mmu_circ_0015533	.		rat and mouse	11.1588	14.1607	8.08636	11.9813	14.3798	24.9435	20.0467	14.1199	3.93036	0	23.6701	30.4837	13.152	4.24732	12.8933	4.70541	9.0132	0	1.31317	0.496799	1.94454	0.198292	1.5271	0.421204	2.05319	0.07335	1.20208	0.692846	0.07335
circ_00842_Khdrbs3	chr7:110105482-110109834	+	Khdrbs3	.	2	264	4352	0.0606618	1	1	mmu_circ_0005749	hsa_circ_0085674		rodent and human	8.1155	11.586	18.5986	10.4836	12.1675	25.775	3.57977	6.17747	15.7215	4.94088	2.70516	8.53544	7.67198	24.0682	0	30.1146	10.8158	19.9912	-0.657867	0.726682	-0.32724	0.861823	-1.2792	0.448499	-1.95689	0.0734134	-0.990399	0.7125	0.0734134
circ_00454_intergenic	chr14:45668935-45683858	-	.	.	0	0	14923	0	1	1	.	hsa_circ_0126237		rat and human	35.5053	28.3214	12.1295	27.7066	17.6982	17.4605	30.0701	20.2974	9.82591	11.5287	31.1093	46.3352	28.4959	7.07887	34.7129	12.2341	9.91452	11.719	1.15297	0.35034	0.898117	0.438392	0.842149	0.559583	1.41089	0.0746313	1.07441	0.53205	0.0746313
circ_00961_Cnksr2	chrX:39751867-39761324	+	Cnksr2	.	3	455	9457	0.0481125	1	1	mmu_circ_0016196	hsa_circ_0090046	0.942857	rodent and human	7.10106	12.8734	6.46909	10.4836	17.6982	8.31451	13.6031	5.29498	12.7737	9.88176	16.9072	28.045	10.96	4.24732	8.92616	4.70541	7.21056	7.58286	0.397091	0.83051	0.873684	0.498243	0.694046	0.702001	1.49422	0.075478	0.323662	0.919004	0.075478
circ_01008_Mon2	chr7:66743102-66747728	+	Mon2	.	3	416	4626	0.0899265	1	1	.	hsa_circ_0098935	0.422434	rat and human	7.10106	7.72403	12.1295	10.4836	12.1675	14.1347	10.0234	1.76499	6.87814	6.58784	2.02887	6.09674	14.248	5.6631	18.8441	15.0573	13.5198	14.4764	-0.656963	NA	-0.228488	0.891475	-1.18413	0.395677	-1.66988	0.075478	-0.12447	0.965549	0.075478
circ_00406_intergenic	chr6:100396827-100397255	+	.	.	1	203	428	0.474299	1	1	mmu_circ_0000393	hsa_circ_0003028		rodent and human	14.2021	39.9075	21.0245	12.7301	21.0166	14.1347	17.8989	37.9473	28.4951	14.8226	12.1732	17.0709	20.8239	45.3048	19.8359	29.1735	27.0396	43.4291	-0.434726	0.709998	-1.0799	0.211912	-0.253565	0.866387	-1.20066	0.0755225	-0.240257	0.911308	0.0755225
circ_00810_Cul1	chr4:77260460-77261417	+	Cul1	.	2	294	957	0.30721	1	1	.	hsa_circ_0006565	0.880952	rat and human	10.1444	14.1607	16.9814	17.2231	18.8044	13.3032	5.72764	21.1799	20.6344	21.4105	10.1443	18.2902	6.57598	11.3262	13.8851	7.52865	4.5066	5.51481	1.24651	0.326366	1.49271	0.161753	1.42483	0.246793	1.46935	0.075948	0.865356	0.700059	0.075948
circ_00910_Csnk1g1	chr8:71601457-71601850	+	Csnk1g1	.	1	393	393	1	1	1	mmu_circ_0015799	hsa_circ_0007949	0.441975	rodent and human	5.07219	6.43669	10.5123	7.48828	5.53069	6.65161	12.1712	13.2374	18.6692	8.2348	4.05774	9.75479	9.86398	14.1577	7.93437	12.2341	15.3224	29.6421	-1.36603	0.231255	-1.54281	0.130424	-0.399063	0.799016	-1.4595	0.075948	-0.875858	0.638716	0.075948
circ_01044_Pias1	chr8:67808879-67812158	-	Pias1	.	4	359	3279	0.109485	1	1	mmu_circ_0015773	hsa_circ_0008378	0.933148	rodent and human	2.02887	0	8.08636	1.49766	6.63683	2.49435	6.44359	7.94247	9.82591	9.88176	12.8495	4.87739	17.536	2.83155	25.7867	10.3519	23.4343	17.2338	-2.21811	NA	-2.33263	0.0768836	-1.08446	0.550594	-0.8633	0.424193	-0.120997	0.970751	0.0768836
circ_00982_intergenic	chr5:105114415-105114740	+	.	.	0	0	325	0	1	0	.	hsa_circ_0138381	0.84472	rat and human	5.07219	12.8734	18.5986	9.73477	15.4859	1.6629	14.3191	7.05997	2.94777	14.8226	6.76289	36.5805	18.632	5.6631	10.9098	4.70541	7.21056	4.13611	1.20433	0.493533	0.729106	0.693336	0.633313	0.785529	1.8479	0.0786497	1.15539	0.659798	0.0786497
circ_00036_Mtmr7	chr16:54792658-54804208	+	Mtmr7	.	2	321	11550	0.0277922	1	1	mmu_circ_0014816	.		rat and mouse	127.819	172.503	118.061	135.538	55.3069	116.403	140.327	155.319	137.563	159.755	150.813	82.9157	183.032	84.9465	129.925	171.277	173.955	290.217	-0.608321	0.440911	-1.04338	0.0816013	-0.554752	0.516453	-0.693709	0.169078	-0.673408	0.525779	0.0816013
circ_00510_Klhl8	chr14:7186514-7190518	+	Klhl8	.	1	368	4004	0.0919081	1	1	.	.		rat specific	18.2599	21.8848	21.8332	8.98594	25.4412	10.8089	15.751	25.5924	19.6518	11.5287	18.2598	3.65805	31.7839	21.2366	14.8769	34.82	26.1383	23.4379	-0.44145	0.726724	-0.92922	0.327808	-0.468552	0.751068	-1.26783	0.0816565	-0.311482	0.8973	0.0816565
circ_00330_Atp2b1	chr7:41167311-41167751	+	Atp2b1	.	1	440	440	1	1	1	mmu_circ_0002609	hsa_circ_0007621	0.848485	rodent and human	32.462	33.4708	29.9195	20.9672	25.4412	34.0895	40.0935	21.1799	19.6518	46.1149	45.3114	47.5546	46.0319	4.24732	30.7457	11.293	25.237	24.1273	0.650959	0.562712	0.400725	0.744442	0.419171	0.784596	1.18844	0.0822087	0.434872	0.867879	0.0822087
circ_00752_Mtm1	chr6:18831192-18834272	+	Mtm1	.	4	609	3080	0.197727	1	1	.	.		rat specific	13.1877	6.43669	14.5555	10.4836	23.2289	14.1347	16.467	21.1799	18.6692	0	4.73403	10.9741	4.38399	26.8997	8.92616	18.8216	18.9277	12.4083	-0.523808	0.742558	-0.0782971	0.973084	0.171606	0.937154	-1.61315	0.0822087	-0.354265	0.899691	0.0822087
circ_00142_intergenic	chr12:43501059-43576734	-	.	.	0	0	75675	0	1	1	mmu_circ_0012054	hsa_circ_0003059	0.948403	rodent and human	43.6208	78.5276	64.6909	42.6832	90.7034	52.3814	26.4903	32.6524	94.3287	55.9966	29.0804	17.0709	72.3358	60.8783	27.7703	72.4633	65.7964	85.4796	-0.264016	0.853786	-0.276519	0.815731	-0.554096	0.673534	-1.1581	0.0824989	-0.480879	0.828011	0.0824989
circ_00688_intergenic	chr13:73615096-73622224	-	.	.	0	0	7128	0	1	0	mmu_circ_0000094	hsa_circ_0111362		rodent and human	21.3032	11.586	5.66045	7.48828	16.5921	22.4492	22.1946	11.4725	4.91295	11.5287	22.9938	48.7739	2.19199	5.6631	30.7457	13.1751	1.80264	8.27221	0.723333	0.714798	0.997993	0.545783	0.747248	0.751068	1.84833	0.0824989	0.758024	0.845586	0.0824989
circ_00548_Herpud2	chr8:26290096-26294259	-	Herpud2	.	3	344	4163	0.0826327	1	1	mmu_circ_0015480	hsa_circ_0001696	0.538905	rodent and human	18.2599	9.01137	24.2591	15.7254	23.2289	9.14596	10.0234	17.6499	18.6692	13.1757	13.5258	13.4128	17.536	11.3262	16.8605	28.2324	36.0528	26.1953	-0.778574	0.462467	-0.928703	0.283222	-0.976529	0.337864	-1.16872	0.0825795	-0.968287	0.458964	0.0825795
circ_00707_Rspo2	chr7:81976474-81992037	-	Rspo2	.	3	522	15563	0.0335411	1	1	.	.		rat specific	6.08662	15.4481	16.1727	12.7301	17.6982	13.3032	3.57977	5.29498	9.82591	11.5287	12.1732	14.6322	26.3039	4.24732	16.8605	6.58757	32.4475	31.0208	-0.900714	0.517625	-0.695043	0.603795	-1.94042	0.0828999	-0.876455	0.333029	-0.548048	0.85485	0.0828999
circ_00541_Sil1	chr18:28120617-28149565	-	Sil1	.	3	414	28948	0.0143015	1	1	mmu_circ_0007272	.		rat and mouse	9.12993	18.0227	6.46909	9.73477	24.335	19.9548	12.8872	19.4149	26.53	13.1757	16.2309	8.53544	14.248	21.2366	19.8359	27.2914	23.4343	38.6037	-1.4632	0.136135	-0.750765	0.441456	-0.621358	0.620363	-1.21559	0.0835043	-0.702538	0.692846	0.0835043
circ_00122_Cbfb	chr19:37135067-37156898	+	Cbfb	.	3	361	21831	0.0165361	1	1	mmu_circ_0014501	hsa_circ_0000707	0.914127	rodent and human	38.5486	69.5163	48.5182	128.05	42.0333	67.3475	77.3231	105.9	54.0425	74.1132	66.2764	80.477	51.5119	31.147	47.6062	34.82	45.066	35.1569	0.438331	0.633486	1.05647	0.117489	1.04731	0.167982	0.939114	0.0839619	0.189243	0.921785	0.0839619
circ_00488_Arf3	chr7:140415832-140417547	-	Arf3	.	3	457	1715	0.266472	1	1	.	hsa_circ_0003770	0.832285	rat and human	15.2166	34.7581	26.685	22.4648	19.9105	30.7637	12.8872	18.5324	26.53	11.5287	13.5258	6.09674	6.57598	31.147	10.9098	20.7038	24.3356	32.3995	-0.0287554	0.972021	-0.0842767	0.969889	-0.435949	0.773819	-1.29413	0.0841649	-0.719611	0.704684	0.0841649
circ_00714_Agtpbp1	chr17:5563518-5571375	+	Agtpbp1	.	4	1012	7857	0.128802	1	1	mmu_circ_0004712	hsa_circ_0001868		rodent and human	17.2454	25.7468	16.1727	13.4789	16.5921	9.97741	22.9105	8.82496	9.82591	13.1757	24.3464	25.6063	13.152	0	14.8769	6.58757	5.40792	11.0296	1.33041	0.283636	0.770305	0.55806	0.850086	0.579741	1.45564	0.0841649	0.318826	0.919004	0.0841649
circ_00730_intergenic	chr4:6164582-6169550	+	.	.	0	0	4968	0	1	1	.	hsa_circ_0001769		rat and human	13.1877	10.2987	12.9382	16.4742	8.84911	8.31451	14.3191	15.8849	9.82591	11.5287	24.3464	30.4837	12.056	12.742	19.8359	8.46973	9.0132	11.0296	0.353834	0.822515	0.248452	0.85776	0.487386	0.751768	1.23678	0.0841649	0.649723	0.744649	0.0841649
circ_00476_Cpsf6	chr7:60397573-60408823	-	Cpsf6	.	8	1599	11250	0.142133	1	1	mmu_circ_0000215	hsa_circ_0000417	0.892433	rodent and human	29.4187	18.0227	22.6418	19.4695	25.4412	23.2806	23.6265	18.5324	10.8085	26.3514	29.0804	30.4837	28.4959	9.91042	24.7949	15.9984	12.6185	12.4083	0.785089	0.440222	0.732308	0.423261	0.390599	0.780459	1.07643	0.085829	0.653802	0.692846	0.085829
circ_00003_Cpd	chr10:63332238-63332486	+	Cpd	.	1	248	248	1	1	1	.	.		rat specific	298.245	320.547	401.892	536.161	318.568	774.912	339.362	417.421	440.201	337.627	301.625	202.412	264.135	283.155	263.818	482.775	496.627	385.347	-0.417411	0.52031	0.257994	0.708934	-0.189315	0.832618	-0.69784	0.086389	-0.750565	0.306417	0.086389
circ_00140_Kdm5a	chr4:152921912-152925673	+	Kdm5a	.	2	345	3761	0.0917309	1	1	.	hsa_circ_0024944	0.924638	rat and human	39.563	32.1835	50.1354	56.9109	61.9438	73.9991	48.6849	37.9473	81.555	46.1149	37.8722	35.3611	62.4718	84.9465	35.7047	65.8757	81.1188	68.9351	-0.813357	0.267543	-0.162647	0.85776	-0.365934	0.724053	-0.864655	0.0880004	-0.250347	0.886387	0.0880004
circ_00944_Eif4g3	chr5:156439763-156463365	+	Eif4g3	.	6	726	23602	0.0307601	1	1	mmu_circ_0011335	hsa_circ_0005604	0.824806	rodent and human	5.07219	7.72403	4.85182	28.4555	6.63683	2.49435	16.467	10.59	10.8085	11.5287	13.5258	25.6063	14.248	5.6631	12.8933	5.64649	6.30924	4.13611	0.122404	0.960955	1.26067	0.357529	1.25299	0.433141	1.66621	0.0881549	1.0578	0.670377	0.0881549
circ_00217_intergenic	chr8:33252441-33279218	+	.	.	0	0	26777	0	1	1	mmu_circ_0015520	hsa_circ_0007843	0.36014	rodent and human	62.8951	47.6315	35.58	38.9391	46.4578	24.9435	27.2063	36.1823	35.3733	34.5862	25.699	34.1418	31.7839	53.7994	39.6718	63.9935	63.0924	43.4291	-0.22303	0.828672	-0.631069	0.364572	-0.788001	0.306935	-0.867392	0.091547	-0.450163	0.729023	0.091547
circ_00567_Ppip5k1	chr3:113308253-113308633	-	Ppip5k1	.	2	284	380	0.747368	1	1	mmu_circ_0009270	.		rat and mouse	9.12993	11.586	22.6418	18.7207	18.8044	21.6177	8.59145	16.7674	31.4429	16.4696	10.1443	2.4387	9.86398	28.3155	10.9098	31.0557	13.5198	31.7102	-0.798361	0.546686	-0.369887	0.800292	-0.444694	0.789249	-1.43047	0.091547	-0.667243	0.779689	0.091547
circ_00252_Phkb	chr19:22143682-22179584	-	Phkb	.	6	634	35902	0.0176592	1	1	mmu_circ_0001708	hsa_circ_0004791	0.526814	rodent and human	46.6641	28.3214	32.3455	25.4602	40.9271	33.258	17.8989	30.8874	56.0077	13.1757	33.8145	21.9483	41.6479	60.8783	24.7949	65.8757	35.1515	49.6333	-0.48547	0.640171	-0.602988	0.520717	-0.53537	0.655948	-1.07824	0.0936856	-0.254798	0.89992	0.0936856
circ_00459_Ndst3	chr2:227814632-227847786	-	Ndst3	.	4	558	33154	0.0168305	1	1	mmu_circ_0001168	hsa_circ_0125149	0.675627	rodent and human	9.12993	24.4594	12.1295	11.2324	7.74297	22.4492	7.8755	9.70746	28.4951	16.4696	26.3753	18.2902	23.0159	18.4051	26.7785	22.586	54.9805	42.0504	-1.41564	0.170529	-1.5175	0.0939671	-1.40078	0.173874	-0.945558	0.204396	-0.805121	0.638716	0.0939671
circ_00127_LOC257650	chr10:86222509-86227004	+	LOC257650	.	2	122	4495	0.0271413	1	0	mmu_circ_0000319	.		rat and mouse	48.693	68.2289	48.5182	41.1856	63.0499	54.0443	29.3541	60.0097	90.3984	59.2905	43.9588	39.0192	83.2958	63.7099	55.5406	70.5811	110.862	77.2073	-0.650832	0.43115	-0.713658	0.301469	-0.534459	0.563244	-0.873872	0.0949825	-0.352013	0.846925	0.0949825
circ_00588_intergenic	chr8:115658477-115661348	-	.	.	0	0	2871	0	1	1	mmu_circ_0015220	hsa_circ_0124114	0.788856	rodent and human	14.2021	42.4822	15.3641	8.23711	15.4859	21.6177	14.3191	15.0024	16.704	3.29392	8.11547	12.1935	14.248	42.4732	9.91796	20.7038	21.6317	22.0592	0.137548	0.959632	-0.512596	0.700275	-0.487689	0.773819	-1.41005	0.095766	0.0181776	0.994454	0.095766
circ_00665_Tbcd	chr10:110665497-110690679	+	Tbcd	.	7	686	25182	0.0272417	1	1	.	hsa_circ_0046497		rat and human	16.231	15.4481	17.79	14.9766	17.6982	24.9435	12.8872	25.5924	16.704	8.2348	7.43918	6.09674	7.67198	24.0682	3.96718	28.2324	11.7172	16.5444	-0.182164	0.934841	0.0339335	0.988119	-0.0335837	0.993872	-1.37629	0.0974254	-0.716145	0.71674	0.0974254
circ_00598_Capn7	chr16:7438794-7463395	+	Capn7	.	12	1450	24601	0.0589407	1	1	.	.		rat specific	21.3032	9.01137	19.4073	7.48828	24.335	22.4492	14.3191	11.4725	16.704	13.1757	21.6413	29.2644	14.248	15.5735	40.6636	8.46973	6.30924	11.0296	0.951847	0.462775	1.04279	0.33659	0.704641	0.647707	1.31429	0.0989523	1.45319	0.306417	0.0989523
circ_00900_Susd4	chr13:101274881-101280792	+	Susd4	.	2	363	5911	0.0614109	1	1	mmu_circ_0000128	hsa_circ_0112120	0.853994	rodent and human	11.1588	5.14935	15.3641	5.2418	37.6087	14.9661	8.59145	8.82496	15.7215	4.94088	5.41032	3.65805	13.152	4.24732	1.98359	8.46973	23.4343	15.1657	-0.546195	0.768173	0.271931	0.882592	-0.516584	0.79425	-1.73393	0.0989523	-1.277	0.575187	0.0989523
circ_00501_Nf1	chr10:66897862-66898928	+	Nf1	.	2	335	1066	0.314259	1	1	.	.		rat specific	8.1155	39.9075	29.1109	13.4789	14.3798	14.9661	17.1829	7.94247	37.3384	13.1757	6.08661	13.4128	26.3039	18.4051	29.7539	19.7627	24.3356	34.4676	-0.0424781	0.968951	-0.88275	0.423498	-0.348053	0.83419	-1.32664	0.101439	-0.0754972	0.97926	0.101439
circ_00701_Ambra1	chr3:80718405-80732927	+	Ambra1	.	3	362	14522	0.0249277	1	1	mmu_circ_0010257	hsa_circ_0007001	0.961326	rodent and human	12.1732	2.57468	26.685	8.23711	9.95525	5.82015	3.57977	13.2374	17.6866	3.29392	9.46805	8.53544	16.44	53.7994	5.95078	19.7627	23.4343	26.8847	-0.725038	0.654752	-1.55614	0.231011	-1.04288	0.551469	-1.66651	0.103278	0.0953582	0.97926	0.103278
circ_00467_intergenic	chr16:76045441-76070467	-	.	.	0	0	25026	0	1	1	mmu_circ_0014724	.		rat and mouse	26.3754	16.7354	12.1295	21.716	30.9719	27.4379	14.3191	33.5349	13.7563	18.1166	14.8784	6.09674	18.632	29.7313	6.94257	29.1735	23.4343	37.225	-0.712143	0.536018	-0.174871	0.908598	-0.550844	0.707636	-1.21274	0.104666	-0.73469	0.692846	0.104666
circ_00502_Syt17	chr1:188087764-188088384	-	Syt17	.	1	620	620	1	1	1	.	hsa_circ_0038319		rat and human	19.2743	34.7581	7.27773	20.2184	18.8044	15.7976	9.30741	26.4749	14.7389	14.8226	20.2887	2.4387	27.3999	14.1577	15.8687	36.7022	20.7304	39.293	-0.690375	0.598488	-0.821669	0.489614	-0.94677	0.472246	-1.32954	0.105567	-0.74909	0.713339	0.105567
circ_00507_Tenm2	chr10:21136348-21216881	-	Tenm2	.	2	445	80533	0.0055257	1	1	mmu_circ_0003008	.		rat and mouse	19.2743	16.7354	14.5555	18.7207	14.3798	24.9435	17.8989	23.8274	29.4777	13.1757	14.2021	13.4128	20.8239	16.9893	11.9016	25.4092	32.4475	24.8166	-0.711957	0.462467	-0.496718	0.584701	-0.222964	0.868071	-1.00903	0.105567	-0.738081	0.58604	0.105567
circ_00333_Gria2	chr2:179638564-179648816	-	Gria2	.	2	437	10252	0.0426258	1	1	.	.		rat specific	14.2021	30.8961	26.685	21.716	28.7596	12.4718	15.751	23.8274	44.2166	13.1757	29.0804	23.1676	38.3599	35.3944	34.7129	39.5254	41.4607	54.4587	-0.925874	0.316696	-1.12268	0.15592	-0.711669	0.484053	-1.01065	0.106997	-0.324016	0.877635	0.106997
circ_00335_Elavl3	chr8:23048109-23048640	-	Elavl3	.	2	324	531	0.61017	1	1	mmu_circ_0015463	hsa_circ_0049478	0.938272	rodent and human	35.5053	28.3214	46.0923	26.209	25.4412	29.1008	19.3308	25.5924	31.4429	9.88176	15.5547	24.387	26.3039	59.4625	36.6965	35.7611	27.9409	34.4676	0.174268	0.893967	-0.281085	0.786306	-0.372841	0.751768	-0.961754	0.107348	0.303281	0.874637	0.107348
circ_00416_Mboat2	chr6:44055352-44112432	+	Mboat2	.	5	431	57080	0.0075508	1	1	mmu_circ_0003844	hsa_circ_0005079	0.809745	rodent and human	25.3609	9.01137	25.8764	14.2277	14.3798	20.7863	6.44359	29.1224	30.4603	3.29392	29.7567	9.75479	23.0159	24.0682	13.8851	18.8216	51.3752	47.5652	-0.953205	0.481641	-1.25436	0.256519	-0.850361	0.567347	-1.3718	0.107772	-0.96015	0.607558	0.107772
circ_00592_Xpo7	chr15:52370514-52375430	-	Xpo7	.	4	363	4916	0.0738405	1	1	mmu_circ_0000551	hsa_circ_0136153	0.939394	rodent and human	7.10106	16.7354	19.4073	19.4695	4.42455	24.1121	7.8755	16.7674	23.5822	13.1757	12.1732	0	10.96	22.6524	29.7539	26.3503	22.533	22.7486	-0.723734	0.631395	-0.556283	0.706036	-0.582848	0.751768	-1.48767	0.107772	-0.174311	0.951418	0.107772
circ_00711_Tnpo1	chr2:29105949-29114770	-	Tnpo1	.	3	391	8821	0.044326	1	1	.	hsa_circ_0007174	0.255754	rat and human	14.2021	6.43669	14.5555	10.4836	19.9105	6.65161	4.29573	11.4725	30.4603	8.2348	7.43918	8.53544	6.57598	29.7313	14.8769	21.6449	15.3224	30.3315	-0.920838	0.517625	-0.88855	0.498243	-0.570226	0.754091	-1.48927	0.107772	-0.422596	0.887074	0.107772
circ_00751_intergenic	chr12:27441154-27441367	+	.	.	0	0	213	0	1	0	mmu_circ_0001419	hsa_circ_0080414	0.934272	rodent and human	15.2166	16.7354	15.3641	12.7301	16.5921	14.9661	12.1712	5.29498	14.7389	14.8226	10.1443	42.6772	19.728	12.742	10.9098	16.9395	5.40792	4.13611	0.86236	0.529137	0.763926	0.55806	0.307767	0.88121	1.36486	0.107772	0.740481	0.762122	0.107772
circ_00676_Cdh7	chr13:31140420-31163102	+	Cdh7	.	4	771	22682	0.0339917	1	1	.	hsa_circ_0108807		rat and human	13.1877	19.3101	3.23455	11.2324	11.0614	12.4718	27.2063	18.5324	9.82591	13.1757	30.433	9.75479	26.3039	16.9893	24.7949	8.46973	5.40792	7.58286	0.686837	0.633486	0.69599	0.613547	1.38438	0.27045	1.36437	0.108482	1.67181	0.238486	0.108482
circ_01013_Cdk19	chr20:45512673-45553536	+	Cdk19	.	3	328	40863	0.0080268	1	1	mmu_circ_0002195	hsa_circ_0002160	0.887195	rodent and human	8.1155	9.01137	10.5123	11.2324	6.63683	6.65161	18.6148	6.17747	5.89554	13.1757	12.8495	30.4837	8.76798	0	12.8933	4.70541	8.11188	6.89351	0.488833	NA	0.32399	0.85776	0.659066	0.751068	1.51	0.110376	0.191201	0.951418	0.110376
circ_00758_intergenic	chr13:56114437-56161720	+	.	.	0	0	47283	0	1	1	mmu_circ_0008217	hsa_circ_0111649	0.6656	rodent and human	4.05775	5.14935	20.2159	11.2324	22.1228	16.629	8.59145	7.05997	20.6344	6.58784	2.70516	15.8515	4.38399	11.3262	14.8769	17.8805	26.1383	24.1273	-1.16757	0.420519	-0.459373	0.773093	-0.925022	0.565344	-1.4911	0.114884	-1.15509	0.575187	0.114884
circ_00974_Usp13	chr2:119224122-119247743	+	Usp13	.	5	637	23621	0.0269675	1	1	.	hsa_circ_0068103		rat and human	14.2021	15.4481	10.5123	14.9766	9.95525	11.6403	10.7393	17.6499	5.89554	26.3514	12.1732	6.09674	13.152	4.24732	3.96718	6.58757	4.5066	4.82546	1.33131	0.335202	1.21645	0.318911	1.11914	0.448499	1.44767	0.115318	0.444205	0.89517	0.115318
circ_00057_Arsb	chr2:23399714-23410608	+	Arsb	.	3	586	10894	0.0537911	1	1	mmu_circ_0004889	hsa_circ_0073119		rodent and human	115.646	56.6429	97.845	94.3524	94.0218	85.6394	117.417	151.789	132.65	126.816	119.703	246.308	120.56	79.2834	107.114	82.8152	114.468	102.713	-0.144673	0.893967	-0.131764	0.883087	0.420093	0.618888	0.713239	0.115861	0.036553	0.981803	0.115861
circ_00781_Psmd2	chr11:83939844-83940879	-	Psmd2	.	3	382	1035	0.369082	1	1	.	.		rat specific	31.4475	15.4481	28.3023	5.99063	21.0166	13.3032	1.43191	27.3574	7.86073	6.58784	5.41032	2.4387	10.96	11.3262	5.95078	24.4681	13.5198	8.27221	0.71882	0.643957	-0.207316	0.924198	-0.337559	0.88121	-1.67816	0.117303	-0.713828	0.833294	0.117303
circ_00582_Ola1	chr3:59847597-59862336	-	Ola1	.	3	355	14739	0.0240858	1	1	mmu_circ_0010166	hsa_circ_0057129	0.923944	rodent and human	22.3176	11.586	14.5555	7.48828	39.821	22.4492	24.3425	8.82496	28.4951	13.1757	17.5835	39.0192	13.152	0	27.7703	10.3519	8.11188	5.51481	1.03084	0.517625	1.53709	0.229248	1.37379	0.372017	1.55459	0.117681	0.81935	0.782161	0.117681
circ_00043_Unc79	chr6:126864142-126894194	+	Unc79	.	6	717	30052	0.0238586	1	0	mmu_circ_0000411	hsa_circ_0102954	0.834475	rodent and human	89.2705	102.987	122.913	76.3805	126.1	63.1903	134.599	92.6621	116.928	105.405	145.402	158.515	282.767	195.377	187.449	158.102	157.731	146.832	-0.550659	0.389286	-0.809425	0.118241	-0.424572	0.568937	-0.169717	0.730632	0.525892	0.547688	0.118241
circ_00044_Homer1	chr2:22950022-22964734	+	Homer1	.	4	522	14712	0.0354812	1	1	mmu_circ_0000491	hsa_circ_0006916	0.911877	rodent and human	184.628	305.099	151.215	118.315	167.027	245.278	204.763	125.314	55.0251	85.6419	45.3114	365.805	36.1679	45.3048	176.54	47.9951	45.066	70.3138	1.9696	0.15996	1.69799	0.201654	1.23708	0.460033	1.60157	0.11838	0.661356	0.85485	0.11838
circ_00212_Agap1	chr9:96769378-96775060	+	Agap1	.	3	363	5682	0.063886	1	1	mmu_circ_0000060	hsa_circ_0005003		rodent and human	36.5197	36.0455	31.5368	40.4367	40.9271	47.3927	35.0818	39.7123	51.0947	44.4679	31.1093	23.1676	36.1679	55.2152	40.6636	49.8773	63.0924	50.3226	-0.652417	0.366363	-0.340437	0.658288	-0.380473	0.68728	-0.748123	0.119505	-0.315328	0.848145	0.119505
circ_00388_intergenic	chr10:71515699-71519615	+	.	.	1	224	3916	0.0572012	1	0	mmu_circ_0000301	.		rat and mouse	17.2454	18.0227	32.3455	11.2324	29.8657	11.6403	9.30741	11.4725	38.321	23.0574	14.2021	17.0709	28.4959	53.7994	34.7129	58.347	38.7568	24.1273	-0.822618	0.493533	-1.22083	0.203835	-1.05049	0.363878	-1.17759	0.119505	-0.0526845	0.983506	0.119505
circ_00572_Foxp1	chr4:131439625-131453028	-	Foxp1	.	4	593	13403	0.0442438	1	1	mmu_circ_0013639	hsa_circ_0008234	0.807496	rodent and human	6.08662	3.86201	15.3641	25.4602	13.2737	16.629	15.035	21.1799	19.6518	13.1757	16.2309	47.5546	21.9199	28.3155	23.8031	7.52865	16.2238	9.65092	-0.338214	0.853786	0.744319	0.520717	0.74044	0.594948	1.20483	0.119505	1.14687	0.448352	0.119505
circ_00955_Myo9a	chr8:64635063-64644354	+	Myo9a	.	4	432	9291	0.0464966	1	1	.	hsa_circ_0104459	0.886574	rat and human	7.10106	6.43669	8.895	13.4789	11.0614	17.4605	22.1946	5.29498	6.87814	19.7635	6.08661	13.4128	14.248	12.742	18.8441	3.76433	0	8.27221	0.852554	0.631395	1.75058	0.174497	1.47993	0.346039	1.5916	0.119505	1.87816	0.304914	0.119505
circ_00457_Parg	chr16:8416755-8421217	+	Parg	.	2	224	4462	0.0502017	1	1	mmu_circ_0005207	.		rat and mouse	18.2599	28.3214	5.66045	12.7301	15.4859	6.65161	4.29573	13.2374	33.4081	9.88176	15.5547	15.8515	32.8799	58.0468	40.6636	44.2308	27.9409	28.9528	-0.98294	0.440222	-1.5451	0.128817	-1.0113	0.429982	-1.26821	0.122395	0.377403	0.887074	0.122395
circ_00153_intergenic	chr19:19872832-19874612	-	.	.	0	0	1780	0	1	1	mmu_circ_0015094	hsa_circ_0105507		rodent and human	44.6352	33.4708	58.2218	51.6692	61.9438	48.2241	31.502	35.2998	80.5724	32.9392	33.1382	52.432	53.7039	59.4625	62.4831	87.5206	70.303	52.3907	-0.608731	0.472523	-0.376655	0.665956	-0.519299	0.578363	-0.825882	0.124963	-0.254749	0.887074	0.124963
circ_00103_intergenic	chr14:10419798-10420720	-	.	.	0	0	922	0	1	0	.	.		rat specific	52.7507	73.3783	70.3514	47.925	51.9885	64.8532	77.3231	49.4198	85.4854	34.5862	87.9176	30.4837	64.6638	39.6417	55.5406	97.8725	67.599	113.054	-0.506611	0.5546	-0.759268	0.272118	-0.394632	0.720427	-0.825267	0.127534	-0.796963	0.448352	0.127534
circ_00505_Ehbp1	chr14:106921498-107008241	-	Ehbp1	.	10	2129	86743	0.0245438	1	1	.	.		rat specific	37.5342	29.6088	11.3209	3.74414	25.4412	37.4153	26.4903	4.41248	17.6866	29.6453	14.2021	43.8965	19.728	8.49465	42.6472	9.41081	17.1251	3.44676	1.39639	0.366363	1.16115	0.423498	0.71989	0.741933	1.55226	0.130072	1.27176	0.575187	0.130072
circ_00259_Tmem50b	chr11:31723563-31733245	-	Tmem50b	.	5	472	9682	0.0487503	1	1	.	hsa_circ_0115847	0.182203	rat and human	15.2166	55.3555	37.1973	25.4602	15.4859	25.775	15.035	24.7099	46.1818	21.4105	41.9299	28.045	33.9759	72.2045	25.7867	42.3487	61.2898	60.6629	-0.619881	0.565588	-1.29159	0.130424	-0.949619	0.372017	-0.821273	0.228367	-0.33266	0.887074	0.130424
circ_00873_Tfcp2	chr7:142161660-142164557	-	Tfcp2	.	3	335	2897	0.115637	1	1	.	hsa_circ_0098765	0.223881	rat and human	8.1155	10.2987	12.9382	10.4836	4.42455	4.9887	12.1712	11.4725	11.7911	8.2348	16.2309	8.53544	8.76798	4.24732	3.96718	10.3519	18.0264	31.7102	-0.944322	0.468469	-1.57917	0.130424	-0.775873	0.582982	-0.824656	0.332964	-1.82949	0.234432	0.130424
circ_00223_intergenic	chr5:136437824-136471341	+	.	.	0	0	33517	0	1	1	mmu_circ_0001250	hsa_circ_0005716	0.950292	rodent and human	47.6785	48.9189	42.8577	29.9531	50.8824	46.5612	19.3308	24.7099	56.9903	23.0574	35.8433	18.2902	35.0719	66.5414	19.8359	60.2292	39.6581	55.1481	-0.155357	0.924345	-0.289631	0.800292	-0.631209	0.572075	-0.978219	0.130436	-0.372043	0.869417	0.130436
circ_00343_Sdhaf2	chr1:226566337-226566744	-	Sdhaf2	.	2	328	407	0.805897	1	1	.	hsa_circ_0000311	0.826347	rat and human	30.4331	33.4708	35.58	25.4602	33.1842	26.6064	7.15955	23.8274	22.5996	13.1757	28.4042	26.8257	23.0159	42.4732	23.8031	50.8184	39.6581	33.7782	-0.315132	0.791605	-0.545583	0.545783	-1.23124	0.131486	-0.818393	0.181327	-0.489033	0.779689	0.131486
circ_00175_Hnrnph1	chr10:35876012-35876397	+	Hnrnph1	.	2	270	385	0.701299	1	1	.	.		rat specific	45.6497	50.2062	98.6536	13.4789	60.8376	39.9096	36.5137	31.7699	57.9729	29.6453	25.0227	30.4837	47.1279	38.2259	70.4175	62.1114	63.0924	41.3611	0.235636	0.865672	-0.558378	0.556582	-0.40069	0.756246	-0.973071	0.132033	-0.086034	0.968263	0.132033
circ_00351_Aars	chr19:43205059-43206857	-	Aars	.	4	551	1798	0.306452	1	1	.	hsa_circ_0040204	0.655172	rat and human	34.4909	20.5974	27.4936	25.4602	26.5473	25.775	15.035	30.0049	43.234	13.1757	31.7856	12.1935	16.44	32.5628	15.8687	45.1719	37.8554	35.8463	-0.516552	0.631395	-0.610692	0.516197	-0.440905	0.741075	-0.987945	0.132033	-0.89468	0.488617	0.132033
circ_00379_Myo9a	chr8:64635063-64648503	+	Myo9a	.	5	567	13440	0.0421875	1	1	mmu_circ_0015747	hsa_circ_0036169	0.902998	rodent and human	35.5053	25.7468	24.2591	17.9719	42.0333	41.5725	39.3775	17.6499	23.5822	19.7635	16.2309	69.5029	14.248	9.91042	26.7785	15.0573	6.30924	23.4379	0.917034	0.47736	1.15939	0.259806	0.83914	0.556102	1.21282	0.132033	0.189564	0.950852	0.132033
circ_00813_intergenic	chr1:246472166-246476440	-	.	.	0	0	4274	0	1	1	mmu_circ_0000942	hsa_circ_0138784	0.384615	rodent and human	7.10106	6.43669	5.66045	35.1949	7.74297	7.48306	20.7627	16.7674	5.89554	16.4696	14.8784	21.9483	7.67198	0	28.7621	4.70541	4.5066	7.58286	0.174953	0.959632	1.58837	0.256519	1.36692	0.433844	1.64779	0.132033	1.14208	0.678068	0.132033
circ_00866_Ankib1	chr4:27509135-27563899	+	Ankib1	.	9	1574	54764	0.0287415	1	1	mmu_circ_0012613	hsa_circ_0081011	0.899746	rodent and human	8.1155	7.72403	7.27773	6.73945	15.4859	14.9661	12.8872	8.82496	3.93036	21.4105	15.5547	23.1676	10.96	15.5735	25.7867	3.76433	11.7172	9.65092	-0.134223	0.959632	0.537886	0.699392	0.0455161	0.993872	1.23121	0.132033	1.05634	0.536351	0.132033
circ_00219_Pde4dip	chr2:199880861-199882743	-	Pde4dip	.	3	501	1882	0.266206	1	1	.	.		rat specific	41.5919	38.6201	39.6232	24.7113	33.1842	14.9661	28.6382	53.8323	67.7988	29.6453	36.5196	26.8257	35.0719	75.0361	35.7047	41.4076	52.2766	57.9055	-0.341538	0.74256	-1.07366	0.132746	-0.0243933	0.993872	-0.694521	0.225292	-0.0748456	0.969425	0.132746
circ_00050_Nrxn1	chr6:14755037-14758647	-	Nrxn1	.	3	488	3610	0.13518	1	1	mmu_circ_0000835	hsa_circ_0054525	0.966601	rodent and human	126.805	83.677	139.894	127.301	110.614	89.7967	90.2103	103.252	129.702	79.0541	102.796	134.128	111.792	199.624	95.2124	201.391	154.126	152.347	-0.528519	0.462467	-0.630366	0.284026	-0.653773	0.346039	-0.678792	0.134035	-0.327687	0.823433	0.134035
circ_00443_Mvb12b	chr3:12860436-12931658	-	Mvb12b	.	6	676	71222	0.0094914	1	1	mmu_circ_0009878	hsa_circ_0001891	0.705621	rodent and human	21.3032	16.7354	11.3209	20.2184	23.2289	16.629	21.4786	45.0073	16.704	54.3497	19.6124	26.8257	27.3999	32.5628	24.7949	18.8216	18.9277	11.0296	0.0183056	0.983517	0.307174	0.809247	0.782324	0.484443	1.0168	0.134035	0.803406	0.598573	0.134035
circ_00470_intergenic	chr12:51582920-51584301	-	.	.	0	0	1381	0	1	1	mmu_circ_0011996	hsa_circ_0003618	0.89604	rodent and human	30.4331	20.5974	15.3641	24.7113	30.9719	13.3032	16.467	18.5324	25.5474	8.2348	16.2309	13.4128	20.8239	38.2259	13.8851	40.4665	21.6317	20.6805	-0.316503	0.822515	-0.265588	0.828784	-0.451312	0.751768	-1.07272	0.134035	-0.199096	0.940887	0.134035
circ_00498_Gdap2	chr2:202479063-202480189	+	Gdap2	.	2	380	1126	0.337478	1	1	mmu_circ_0010973	hsa_circ_0013755		rodent and human	22.3176	27.0341	28.3023	25.4602	13.2737	14.9661	20.7627	22.9449	26.53	13.1757	12.8495	8.53544	15.344	22.6524	16.8605	31.9968	15.3224	22.0592	0.167359	0.910685	-0.348053	0.744613	0.0166848	0.993872	-0.996395	0.134035	-0.347898	0.874637	0.134035
circ_00585_Epb41l3	chr9:117583608-117585639	+	Epb41l3	.	2	401	2031	0.19744	1	1	mmu_circ_0000808	hsa_circ_0108690		rodent and human	23.3321	28.3214	15.3641	8.23711	16.5921	13.3032	4.29573	7.94247	11.7911	6.58784	16.2309	4.87739	27.3999	52.3837	20.8277	36.7022	23.4343	10.3403	-0.0721961	0.966811	-0.88942	0.4343	-1.56508	0.173874	-1.24651	0.134035	0.512682	0.848145	0.134035
circ_00742_Snca	chr4:90864701-90870292	-	Snca	.	2	185	5591	0.0330889	1	1	mmu_circ_0013482	.		rat and mouse	21.3032	10.2987	14.5555	14.2277	6.63683	13.3032	11.4553	13.2374	17.6866	19.7635	17.5835	20.7289	18.632	18.4051	8.92616	7.52865	8.11188	11.0296	0.788533	0.508231	0.368982	0.789163	0.644239	0.646639	1.10061	0.134035	0.755041	0.692846	0.134035
circ_00756_Lifr	chr2:56451096-56456188	+	Lifr	.	3	407	5092	0.0799293	1	1	.	hsa_circ_0129047		rat and human	13.1877	11.586	16.9814	20.2184	13.2737	7.48306	27.2063	7.05997	3.93036	13.1757	11.4969	36.5805	16.44	2.83155	19.8359	5.64649	8.11188	8.27221	0.925228	0.556118	0.894198	0.545783	0.815428	0.675213	1.46147	0.134035	0.850783	0.74783	0.134035
circ_00868_Swt1	chr13:68752166-68763048	-	Swt1	.	5	732	10882	0.067267	1	1	.	.		rat specific	17.2454	19.3101	4.85182	2.99531	17.6982	19.9548	23.6265	8.82496	13.7563	18.1166	10.1443	23.1676	7.67198	4.24732	12.8933	3.76433	9.0132	5.51481	1.15462	0.462467	1.13726	0.411469	1.3479	0.372017	1.47037	0.134035	0.470312	0.8911	0.134035
circ_01028_intergenic	chr2:3809212-3860857	+	.	.	0	0	51645	0	1	1	mmu_circ_0004799	hsa_circ_0005540	0.903315	rodent and human	22.3176	16.7354	4.04318	1.49766	8.84911	12.4718	10.0234	1.76499	6.87814	9.88176	20.2887	21.9483	12.056	0	16.8605	3.76433	5.40792	6.89351	1.39718	NA	0.480003	0.820356	0.218218	0.94709	1.7018	0.134035	0.872699	0.81305	0.134035
circ_00395_Celf2	chr17:75588945-75616081	+	Celf2	.	5	573	27136	0.0211159	1	1	mmu_circ_0010095	hsa_circ_0092685	0.876091	rodent and human	54.7796	19.3101	33.9627	19.4695	26.5473	19.1234	17.8989	21.1799	32.4255	3.29392	14.2021	14.6322	32.8799	50.9679	12.8933	21.6449	22.533	29.6421	0.552531	0.63203	-0.193089	0.891475	-0.0591149	0.985752	-1.13285	0.135246	0.365869	0.880232	0.135246
circ_00274_Mllt10	chr17:84855704-84901793	+	Mllt10	.	6	494	46089	0.0107184	1	0	.	.		rat specific	48.693	29.6088	20.2159	22.4648	30.9719	55.7072	32.9339	39.7123	44.2166	21.4105	21.6413	23.1676	25.2079	46.7206	26.7785	49.8773	45.066	30.3315	-0.346744	0.757489	-0.192322	0.85776	-0.0980757	0.95076	-0.914006	0.136225	-0.353168	0.869417	0.136225
circ_00018_intergenic	chr9:94463646-94474809	+	.	.	0	0	11163	0	1	1	mmu_circ_0009037	hsa_circ_0119354	0.887574	rodent and human	186.656	251.031	159.301	228.393	220.122	287.682	137.463	147.377	260.387	159.755	152.165	212.167	156.728	283.155	165.63	275.737	228.935	316.412	-0.464244	0.508231	-0.15764	0.843702	-0.594453	0.37507	-0.649862	0.138487	-0.444804	0.690439	0.138487
circ_00396_Gabbr2	chr5:62334093-62365914	-	Gabbr2	.	6	657	31821	0.0206467	1	1	mmu_circ_0011647	hsa_circ_0137505	0.863014	rodent and human	16.231	21.8848	30.7282	44.9297	13.2737	9.97741	42.9573	32.6524	16.704	14.8226	43.2825	39.0192	12.056	16.9893	17.8523	15.0573	12.6185	17.2338	0.61971	0.63203	0.616233	0.613547	1.04338	0.373106	1.13559	0.138558	0.0568167	0.983824	0.138558
circ_00897_Tsfm	chr7:70317078-70318174	-	Tsfm	.	2	252	1096	0.229927	1	1	.	.		rat specific	13.1877	0	5.66045	12.7301	15.4859	39.9096	7.8755	15.0024	18.6692	4.94088	8.11547	10.9741	6.57598	19.8208	4.95898	4.70541	5.40792	8.96157	0.00257505	0.998449	1.82217	0.139046	1.09507	0.530163	0.335802	0.790319	0.660623	0.85485	0.139046
circ_00427_Slc8a1	chr6:4259109-4315682	-	Slc8a1	.	10	1099	56573	0.0194262	1	0	mmu_circ_0007050	hsa_circ_0120047	0.866332	rodent and human	22.3176	19.3101	26.685	23.2137	34.2903	23.2806	10.7393	18.5324	19.6518	16.4696	21.6413	9.75479	24.1119	24.0682	19.8359	46.113	18.0264	31.0208	-0.465777	0.649365	-0.244172	0.828341	-0.971506	0.311547	-0.95575	0.139619	-0.486284	0.802461	0.139619
circ_00631_Eef1akmt2	chr1:204830813-204842017	-	Eef1akmt2	.	3	705	11204	0.062924	1	0	.	.		rat specific	13.1877	9.01137	8.08636	8.23711	14.3798	10.8089	16.467	12.3549	16.704	11.5287	13.5258	10.9741	24.1119	11.3262	31.7375	21.6449	39.6581	15.8551	-1.34456	0.18219	-1.21795	0.188395	-0.752077	0.539574	-1.07495	0.139675	-0.170299	0.944124	0.139675
circ_01015_Adarb2	chr17:58279255-58280166	-	Adarb2	.	1	911	911	1	1	1	mmu_circ_0004839	.		rat and mouse	19.2743	10.2987	10.5123	9.73477	8.84911	6.65161	7.8755	14.1199	13.7563	3.29392	2.70516	7.31609	15.344	12.742	7.93437	10.3519	11.7172	11.0296	0.277507	NA	-0.391551	0.79336	0.0982052	0.964136	-1.36261	0.139675	0.112933	0.967627	0.139675
circ_00638_Tenm3	chr16:46731406-46756714	+	Tenm3	.	2	474	25308	0.0187293	1	0	mmu_circ_0014854	hsa_circ_0071480	0.840671	rodent and human	23.3321	5.14935	20.2159	11.2324	11.0614	9.97741	17.1829	14.1199	18.6692	6.58784	10.1443	14.6322	21.9199	24.0682	7.93437	32.9378	27.9409	11.719	-0.537175	0.686465	-1.15857	0.256519	-0.527881	0.74599	-1.18136	0.14124	-0.435695	0.871944	0.14124
circ_00700_Osbpl9	chr5:128714470-128733959	-	Osbpl9	.	8	580	19489	0.0297604	1	1	mmu_circ_0001243	hsa_circ_0003622	0.743548	rodent and human	14.2021	9.01137	10.5123	23.9625	15.4859	9.14596	25.7744	15.0024	4.91295	29.6453	9.46805	32.9224	10.96	15.5735	15.8687	11.293	12.6185	6.20416	0.183119	0.951307	0.710888	0.584701	0.637533	0.718115	1.23697	0.14124	0.506217	0.870576	0.14124
circ_00975_Cnksr2	chrX:39850821-39885483	+	Cnksr2	.	5	798	34662	0.0230223	1	1	mmu_circ_0016190	hsa_circ_0140114	0.962406	rodent and human	27.3898	21.8848	9.70364	5.99063	22.1228	20.7863	8.59145	7.94247	0	9.88176	7.43918	29.2644	2.19199	0	7.93437	5.64649	2.70396	6.20416	2.00077	0.200826	1.72792	0.231011	0.204991	0.94709	1.65739	0.14124	-0.448567	0.918531	0.14124
circ_01024_Nck2	chr9:50313686-50336038	+	Nck2	.	2	404	22352	0.0180744	1	1	.	.		rat specific	11.1588	9.01137	15.3641	10.4836	21.0166	13.3032	6.44359	5.29498	9.82591	6.58784	4.05774	0	13.152	22.6524	4.95898	15.9984	13.5198	2.7574	0.176427	NA	0.483486	0.773093	-0.567378	0.785529	-1.61983	0.14124	0.33243	0.919004	0.14124
circ_00872_intergenic	chr14:81598327-81598570	-	.	.	0	0	243	0	1	1	mmu_circ_0012564	.		rat and mouse	8.1155	14.1607	16.1727	12.7301	16.5921	14.9661	12.1712	14.1199	16.704	8.2348	2.02887	8.53544	7.67198	15.5735	5.95078	16.9395	13.5198	11.0296	-0.0967234	0.96005	0.0959014	0.96916	0.0533557	0.991239	-1.26705	0.142861	-0.538924	0.851036	0.142861
circ_00741_Map3k3	chr10:94292692-94314584	+	Map3k3	.	4	377	21892	0.0172209	1	1	mmu_circ_0002706	hsa_circ_0107405	0.531915	rodent and human	10.1444	14.1607	12.1295	19.4695	2.21228	9.14596	17.8989	21.1799	7.86073	26.3514	14.2021	21.9483	14.248	9.91042	25.7867	4.70541	7.21056	13.0977	0.511676	0.758707	0.318675	0.845054	0.89102	0.565344	1.27071	0.142972	0.99074	0.610404	0.142972
circ_00749_intergenic	chr18:81199038-81208554	-	.	.	0	0	9516	0	1	1	mmu_circ_0007574	hsa_circ_0047964		rodent and human	19.2743	9.01137	12.9382	30.702	6.63683	8.31451	12.8872	19.4149	10.8085	4.94088	7.43918	6.09674	9.86398	12.742	14.8769	9.41081	14.4211	23.4379	-0.202159	0.929981	-0.0366245	0.988119	-0.146139	0.94709	-1.33035	0.142972	-0.34678	0.899691	0.142972
circ_00002_Nf1x	chr19:25886355-25886887	-	Nf1x	.	1	532	532	1	1	1	mmu_circ_0001704	hsa_circ_0005660	0.966165	rodent and human	435.194	347.581	347.714	404.367	579.617	392.445	279.222	317.699	466.731	298.1	265.105	336.54	482.239	1005.2	294.563	474.305	468.686	513.567	-0.365694	0.640171	-0.0827625	0.937685	-0.454719	0.594948	-0.696226	0.143283	0.288257	0.869417	0.143283
circ_00287_intergenic	chr2:93488470-93495152	-	.	.	0	0	6682	0	1	0	.	.		rat specific	32.462	10.2987	22.6418	29.2043	21.0166	35.7524	63.72	34.4174	19.6518	44.4679	47.3403	53.6513	26.3039	12.742	40.6636	18.8216	19.829	34.4676	-0.155304	0.944633	0.229892	0.853244	0.688393	0.565344	0.982904	0.143283	0.134258	0.951418	0.143283
circ_00361_Rgs17	chr1:42508954-42530725	-	Rgs17	.	3	469	21771	0.0215424	1	1	.	hsa_circ_0131103	0.462687	rat and human	23.3321	18.0227	32.3455	32.1996	27.6535	24.9435	35.7977	30.0049	26.53	57.6436	31.7856	26.8257	20.8239	15.5735	18.8441	16.9395	23.4343	23.4379	0.222676	0.865672	0.407483	0.665956	0.533255	0.59691	0.829222	0.143283	-0.204994	0.919004	0.143283
circ_00830_Atxn1	chr17:19160993-19219406	+	Atxn1	.	1	129	58413	0.0022084	1	0	.	.		rat specific	20.2887	11.586	6.46909	8.98594	17.6982	22.4492	11.4553	12.3549	15.7215	4.94088	5.41032	4.87739	10.96	28.3155	6.94257	19.7627	7.21056	13.0977	-0.0716485	0.966811	0.290355	0.847955	-0.0220494	0.993872	-1.38157	0.143283	0.173043	0.951418	0.143283
circ_01041_Arsk	chr2:2857570-2865574	-	Arsk	.	4	899	8004	0.112319	1	1	.	.		rat specific	9.12993	7.72403	8.895	5.99063	6.63683	2.49435	22.9105	1.76499	1.96518	14.8226	20.2887	18.2902	9.86398	4.24732	19.8359	6.58757	7.21056	4.82546	0.480073	NA	-0.304313	0.891781	0.567207	0.799016	1.53821	0.143283	0.900976	0.765004	0.143283
circ_00557_Rere	chr5:167486000-167547741	+	Rere	.	5	483	61741	0.007823	1	1	mmu_circ_0001299	hsa_circ_0009586	0.641822	rodent and human	9.12993	32.1835	14.5555	8.98594	27.6535	19.9548	12.1712	19.4149	12.7737	18.1166	13.5258	7.31609	16.44	16.9893	15.8687	20.7038	28.8422	31.7102	-0.574266	0.63203	-0.547776	0.629996	-0.880262	0.445809	-1.08274	0.143522	-0.727132	0.692846	0.143522
circ_00398_Spidr	chr11:89108653-89110961	-	Spidr	.	2	441	2308	0.191075	1	1	.	hsa_circ_0004511		rat and human	28.4042	16.7354	16.9814	21.716	34.2903	27.4379	30.786	36.1823	5.89554	41.174	36.5196	29.2644	25.2079	16.9893	17.8523	13.1751	16.2238	23.4379	0.223269	0.893967	0.639831	0.535164	0.465136	0.751068	1.0024	0.143579	0.177193	0.944124	0.143579
circ_00172_Mkln1	chr4:58714646-58725647	+	Mkln1	.	5	605	11001	0.054995	1	1	mmu_circ_0001457	hsa_circ_0001746	0.892562	rodent and human	49.7074	38.6201	37.1973	33.6973	87.3849	43.2354	76.6071	38.8298	34.3907	60.9375	66.2764	57.3094	35.0719	25.4839	56.5324	18.8216	36.0528	44.8078	0.323293	0.791605	0.699649	0.418287	0.587233	0.584152	0.88207	0.144171	0.235777	0.909253	0.144171
circ_00347_Abi2	chr9:67242045-67257543	+	Abi2	.	5	703	15498	0.0453607	1	1	mmu_circ_0008854	hsa_circ_0118828	0.939361	rodent and human	20.2887	23.1721	28.3023	14.2277	36.5026	24.1121	26.4903	13.2374	29.4777	26.3514	33.8145	64.6255	47.1279	32.5628	40.6636	29.1735	19.829	17.9231	0.114079	0.959632	0.148668	0.912176	0.0556676	0.984351	0.909081	0.144171	0.858949	0.493422	0.144171
circ_00660_intergenic	chr3:113195875-113197193	-	.	.	0	0	1318	0	1	1	mmu_circ_0009261	hsa_circ_0006327		rodent and human	16.231	15.4481	12.9382	20.2184	3.31842	8.31451	30.786	17.6499	8.84332	27.9983	12.8495	42.6772	4.38399	4.24732	22.8113	12.2341	9.0132	11.719	0.431584	0.822873	-0.0179525	0.994834	0.808358	0.646639	1.32203	0.144171	-0.0324942	0.993907	0.144171
circ_00856_intergenic	chr6:144343081-144347969	+	.	.	0	0	4888	0	1	1	.	hsa_circ_0083182		rat and human	12.1732	9.01137	9.70364	8.23711	21.0166	13.3032	7.15955	5.29498	24.5648	11.5287	4.05774	4.87739	13.152	24.0682	2.97539	13.1751	16.2238	22.0592	-0.74017	0.63203	-0.297668	0.85776	-0.501427	0.789249	-1.42361	0.144171	-0.397593	0.899476	0.144171
circ_00114_Syt1	chr7:50218838-50232687	-	Syt1	.	4	644	13849	0.0465016	1	1	mmu_circ_0001938	hsa_circ_0099287		rodent and human	45.6497	50.2062	61.4564	52.418	45.3517	74.8306	76.6071	77.6597	51.0947	70.8193	104.825	90.2318	49.3199	53.7994	69.4257	32.9378	63.9937	68.2458	-0.0722003	0.959632	0.0614442	0.968596	0.311279	0.754091	0.691579	0.145193	0.0602085	0.970751	0.145193
circ_00303_Evi5	chr14:2980818-2988823	+	Evi5	.	2	306	8005	0.0382261	1	1	.	.		rat specific	21.3032	29.6088	22.6418	29.9531	13.2737	53.2128	38.6615	45.0073	23.5822	51.0557	46.664	30.4837	29.5919	22.6524	26.7785	14.1162	16.2238	35.1569	0.141375	0.951307	0.553663	0.584701	0.697262	0.550594	0.949098	0.14591	0.257206	0.909253	0.14591
circ_00640_Evl	chr6:132551395-132555729	+	Evl	.	2	347	4334	0.0800646	1	1	mmu_circ_0003712	hsa_circ_0033165	0.85879	rodent and human	11.1588	12.8734	12.1295	38.1902	19.9105	9.14596	13.6031	10.59	13.7563	31.2922	10.8206	26.8257	21.9199	19.8208	17.8523	13.1751	11.7172	6.20416	0.23383	0.906693	1.14058	0.256519	0.306691	0.866387	1.12204	0.14591	0.95588	0.584894	0.14591
circ_00497_Tmem164	chrX:114104105-114105957	+	Tmem164	.	2	310	1852	0.167387	1	0	mmu_circ_0001895	hsa_circ_0139551	0.674194	rodent and human	32.462	14.1607	12.9382	20.9672	18.8044	8.31451	15.035	17.6499	36.3559	13.1757	17.5835	6.09674	20.8239	41.0575	8.92616	33.8789	32.4475	19.3018	-0.518115	0.711674	-0.829048	0.481533	-0.315222	0.865703	-1.17985	0.146371	-0.293272	0.909253	0.146371
circ_00896_intergenic	chr1:12128637-12158667	+	.	.	0	0	30030	0	1	0	.	.		rat specific	6.08662	3.86201	12.1295	7.48828	14.3798	2.49435	1.43191	7.05997	13.7563	6.58784	10.1443	8.53544	18.632	14.1577	10.9098	14.1162	21.6317	29.6421	-1.53112	0.242962	-1.46574	0.218709	-1.60196	0.246793	-1.34946	0.147043	-0.590061	0.851036	0.147043
circ_00811_Hacd1	chr17:81173779-81187710	-	Hacd1	.	6	628	13931	0.0450793	1	0	mmu_circ_0009382	hsa_circ_0002091	0.727707	rodent and human	0	7.72403	4.85182	11.2324	18.8044	7.48306	17.8989	4.41248	10.8085	19.7635	27.7279	20.7289	17.536	11.3262	17.8523	7.52865	10.8158	11.719	-1.30894	0.374951	0.29142	0.848444	0.148835	0.94709	1.18933	0.147319	0.639168	0.81305	0.147319
circ_00264_Ciz1	chr3:11394658-11396393	+	Ciz1	.	2	302	1735	0.174063	1	1	.	.		rat specific	6.08662	30.8961	12.9382	17.2231	34.2903	59.033	41.5254	30.8874	24.5648	39.527	29.0804	23.1676	47.1279	86.3623	7.93437	54.5827	63.0924	36.5356	-1.65192	0.149598	-0.479171	0.72912	-0.662688	0.687456	-0.754809	0.38136	-0.1365	0.960117	0.149598
circ_00677_Grm5	chr1:151439439-151439689	+	Grm5	.	1	250	250	1	1	0	mmu_circ_0014449	.		rat and mouse	6.08662	12.8734	24.2591	23.2137	24.335	8.31451	14.3191	24.7099	15.7215	3.29392	14.2021	2.4387	9.86398	2.83155	12.8933	14.1162	32.4475	11.0296	-0.39076	0.83928	-0.0424489	0.988119	-0.0684106	0.989715	-1.39282	0.150379	-1.12872	0.597471	0.150379
circ_00051_Zmynd11	chr17:63849304-63879166	-	Zmynd11	.	3	457	29862	0.0153037	1	1	mmu_circ_0004916	hsa_circ_0008225	0.956236	rodent and human	121.732	149.331	92.9932	111.575	110.614	128.043	148.919	118.254	72.7117	136.698	162.309	193.876	135.904	63.7099	99.1796	83.7562	85.6254	139.938	0.225427	0.810869	0.17519	0.838242	0.135789	0.903075	0.669765	0.150554	-0.048449	0.97926	0.150554
circ_00278_Szrd1	chr5:159643629-159643881	-	Szrd1	.	1	252	252	1	1	0	.	.		rat specific	43.6208	47.6315	43.6664	25.4602	26.5473	29.1008	21.4786	61.7747	53.0599	9.88176	31.1093	6.09674	27.3999	59.4625	11.9016	41.4076	33.3488	31.0208	0.352102	0.805985	-0.380914	0.772565	0.362401	0.808762	-1.08237	0.151811	-0.119136	0.960117	0.151811
circ_00797_Tcf20	chr7:123709340-123715127	-	Tcf20	.	1	5787	5787	1	1	1	mmu_circ_0000629	hsa_circ_0008561		rodent and human	22.3176	12.8734	6.46909	14.9766	14.3798	11.6403	12.8872	10.59	7.86073	26.3514	22.9938	14.6322	7.67198	0	21.8195	12.2341	8.11188	6.20416	0.652212	0.680737	0.639293	0.671443	0.261446	0.903075	1.27836	0.152335	0.222248	0.947327	0.152335
circ_00978_Tango2	chr11:86824052-86834088	+	Tango2	.	4	395	10036	0.0393583	1	1	mmu_circ_0006128	.		rat and mouse	15.2166	7.72403	8.895	10.4836	8.84911	9.97741	10.0234	8.82496	9.82591	0	3.38145	12.1935	8.76798	15.5735	17.8523	16.9395	9.91452	12.4083	-0.294173	NA	-0.413164	0.788055	-0.449129	0.79343	-1.30864	0.152682	0.106753	0.970487	0.152682
circ_00111_Fam120a	chr17:16124899-16129065	+	Fam120a	.	2	330	4166	0.0792127	1	1	mmu_circ_0004629	hsa_circ_0008193	0.875758	rodent and human	54.7796	46.3442	79.2464	104.836	75.2174	106.426	40.8094	61.7747	61.9032	49.4088	38.5485	21.9483	42.7439	138.746	63.4749	68.6989	79.3162	46.1865	-0.0947073	0.959632	0.567521	0.496353	-0.239629	0.853039	-0.827101	0.152754	0.327217	0.870576	0.152754
circ_00135_Mtmr7	chr16:54792658-54826033	+	Mtmr7	.	5	718	33375	0.0215131	1	1	.	hsa_circ_0136026		rat and human	61.8807	42.4822	43.6664	44.9297	51.9885	31.5951	81.6188	76.7772	20.6344	90.5828	87.2413	78.0383	60.2799	59.4625	59.5078	42.3487	57.6845	50.3226	-0.0221086	0.972021	-0.232046	0.814397	0.260237	0.820689	0.765803	0.152754	0.253092	0.8911	0.152754
circ_01030_Enah	chr13:100347404-100353039	-	Enah	.	2	344	5635	0.061047	1	1	mmu_circ_0000127	hsa_circ_0016662	0.959302	rodent and human	3.04331	14.1607	7.27773	9.73477	19.9105	10.8089	10.0234	12.3549	1.96518	27.9983	4.73403	20.7289	15.344	0	18.8441	11.293	2.70396	2.7574	0.546604	0.825554	1.28344	0.443676	0.574489	0.820689	1.65957	0.152754	1.08172	0.71674	0.152754
circ_00534_intergenic	chr1:124508121-124543680	+	.	.	0	0	35559	0	1	0	mmu_circ_0014342	.		rat and mouse	20.2887	14.1607	21.0245	23.9625	8.84911	23.2806	15.035	20.2974	22.5996	14.8226	10.1443	10.9741	17.536	21.2366	22.8113	20.7038	20.7304	26.1953	-0.277462	0.832606	-0.249443	0.828545	-0.237705	0.868902	-0.9535	0.153294	-0.140364	0.951418	0.153294
circ_00518_Als2	chr9:65976759-65980632	-	Als2	.	4	454	3873	0.117222	1	1	.	.		rat specific	8.1155	11.586	14.5555	14.9766	6.63683	16.629	10.0234	14.1199	29.4777	14.8226	25.0227	21.9483	23.0159	19.8208	16.8605	19.7627	31.5462	39.293	-1.39997	0.155487	-1.22719	0.171657	-0.783936	0.484443	-0.532325	0.46733	-0.611073	0.724969	0.155487
circ_00984_Large1	chr19:12536113-12555807	-	Large1	.	2	239	19694	0.0121357	1	1	.	.		rat specific	17.2454	12.8734	14.5555	5.2418	6.63683	4.9887	8.59145	8.82496	6.87814	0	6.76289	6.09674	14.248	32.5628	9.91796	15.9984	6.30924	13.787	0.308377	NA	-1.1129	0.368042	-0.569214	0.751768	-1.33833	0.157942	0.622282	0.81305	0.157942
circ_00177_Rabgef1	chr12:29985631-29988732	-	Rabgef1	.	2	353	3101	0.113834	1	0	mmu_circ_0001414	hsa_circ_0134530		rodent and human	26.3754	55.3555	42.0491	38.1902	45.3517	53.2128	32.9339	47.6548	67.7988	39.527	34.4908	35.3611	38.3599	67.9572	33.7211	63.9935	61.2898	56.5268	-0.5623	0.508231	-0.410779	0.613547	-0.300606	0.785529	-0.739037	0.159232	-0.391482	0.81305	0.159232
circ_00774_intergenic	chr6:109729889-109745287	+	.	.	0	0	15398	0	1	1	mmu_circ_0004297	hsa_circ_0032704	0.921225	rodent and human	19.2743	3.86201	12.9382	11.2324	18.8044	7.48306	13.6031	0	7.86073	26.3514	17.5835	31.7031	37.2639	4.24732	9.91796	3.76433	9.0132	13.787	0.441798	0.853786	0.468857	0.814275	-0.304344	0.909919	1.48419	0.15931	0.948627	0.725143	0.15931
circ_00229_Sox5	chr4:178349958-178389965	-	Sox5	.	2	443	40007	0.0110731	1	1	mmu_circ_0013172	hsa_circ_0098181	0.918736	rodent and human	40.5775	42.4822	40.4318	37.4414	51.9885	64.0217	31.502	43.2423	56.0077	13.1757	23.6701	30.4837	20.8239	56.631	23.8031	39.5254	36.0528	45.4972	0.0245934	0.972021	0.33692	0.721054	0.101218	0.94709	-0.823875	0.161633	-0.286642	0.886387	0.161633
circ_00720_Khdrbs3	chr7:110105482-110142633	+	Khdrbs3	.	5	683	37151	0.0183844	1	1	mmu_circ_0000609	hsa_circ_0135843		rodent and human	28.4042	23.1721	5.66045	5.2418	16.5921	5.82015	34.3658	10.59	1.96518	14.8226	13.5258	28.045	16.44	15.5735	23.8031	7.52865	4.5066	8.96157	1.42306	0.354754	0.355325	0.850736	1.17457	0.484053	1.4107	0.164522	1.40685	0.486742	0.164522
circ_00580_Rims1	chr9:28502813-28534987	-	Rims1	.	3	516	32174	0.0160378	1	1	mmu_circ_0000016	hsa_circ_0132250	0.866279	rodent and human	29.4187	11.586	24.2591	20.2184	13.2737	26.6064	26.4903	11.4725	10.8085	11.5287	18.2598	19.5096	16.44	16.9893	22.8113	5.64649	7.21056	11.0296	1.44381	0.165257	1.31971	0.174497	1.02767	0.389418	1.04618	0.177351	1.21929	0.395785	0.165257
circ_00370_intergenic	chr11:42050183-42050847	+	.	.	0	0	664	0	1	0	mmu_circ_0000694	hsa_circ_0124806	0.900602	rodent and human	16.231	21.8848	31.5368	20.2184	4.42455	22.4492	12.8872	17.6499	43.234	27.9983	27.0516	29.2644	29.5919	5.6631	32.7293	41.4076	38.7568	42.0504	-0.803391	0.508231	-1.34998	0.1673	-0.742382	0.578363	-0.537437	0.512409	-0.822205	0.640745	0.1673
circ_00845_Rev3l	chr20:44854294-44866267	+	Rev3l	.	3	426	11973	0.0355801	1	1	.	hsa_circ_0077659	0.969484	rat and human	3.04331	7.72403	8.08636	17.2231	17.6982	6.65161	2.86382	14.1199	17.6866	13.1757	7.43918	8.53544	12.056	11.3262	13.8851	21.6449	18.0264	19.9912	-1.65982	0.16775	-0.527817	0.699392	-0.811061	0.578363	-1.07716	0.205187	-0.673427	0.778267	0.16775
circ_00566_Dpp8	chr8:70524345-70532815	+	Dpp8	.	4	694	8470	0.0819362	1	1	.	.		rat specific	12.1732	19.3101	12.1295	20.2184	21.0166	17.4605	17.8989	17.6499	21.617	24.7044	27.7279	21.9483	18.632	5.6631	17.8523	15.0573	9.91452	15.1657	0.0924873	0.959632	0.540548	0.590929	0.501247	0.707636	0.893822	0.169925	0.101562	0.965484	0.169925
circ_00575_Sh3bp5	chr16:7476989-7478191	-	Sh3bp5	.	3	394	1202	0.327787	1	1	.	.		rat specific	21.3032	25.7468	13.7468	6.73945	27.6535	21.6177	22.1946	26.4749	19.6518	11.5287	12.1732	6.09674	14.248	8.49465	9.91796	23.527	16.2238	22.0592	-0.0422008	0.966811	-0.168183	0.910222	0.144275	0.937154	-1.03768	0.171101	-0.911867	0.584894	0.171101
circ_00610_intergenic	chr9:30094333-30122634	-	.	.	0	0	28301	0	1	0	.	hsa_circ_0132186	0.933687	rat and human	0	29.6088	25.8764	4.49297	7.74297	12.4718	5.72764	7.05997	16.704	9.88176	14.2021	15.8515	30.6879	5.6631	24.7949	20.7038	33.3488	30.3315	-0.611184	0.726958	-1.77653	0.171375	-1.53461	0.311547	-1.06858	0.295784	-0.450947	0.8911	0.171375
circ_00546_Rabep1	chr10:57508984-57527668	+	Rabep1	.	4	614	18684	0.0328623	1	1	mmu_circ_0003306	.		rat and mouse	16.231	18.0227	13.7468	8.98594	30.9719	30.7637	14.3191	20.2974	13.7563	32.9392	23.6701	19.5096	8.76798	19.8208	31.7375	11.293	14.4211	11.719	0.351699	0.822515	0.904857	0.367686	0.370825	0.814123	1.01086	0.171944	0.697773	0.712744	0.171944
circ_00740_Mllt10	chr17:84888801-84904355	+	Mllt10	.	4	404	15554	0.025974	1	1	mmu_circ_0009663	.		rat and mouse	8.1155	0	17.79	8.98594	17.6982	0	10.7393	9.70746	16.704	0	12.8495	0	20.8239	24.0682	15.8687	22.586	34.2502	21.3699	-1.57242	0.576842	-1.56248	0.558486	-1.07518	0.773819	-2.49387	0.17218	-0.365248	0.951418	0.17218
circ_00925_Nrxn3	chr6:113191384-113194036	+	Nrxn3	.	0	0	2652	0	1	0	.	.		rat specific	19.2743	11.586	17.79	3.74414	9.95525	1.6629	17.8989	10.59	12.7737	6.58784	11.4969	23.1676	6.57598	12.742	18.8441	7.52865	5.40792	4.82546	1.47591	0.233059	-0.265742	0.891475	1.23555	0.372017	1.23901	0.173586	1.12196	0.584894	0.173586
circ_00593_Akt3	chr13:95167818-95208329	-	Akt3	.	5	524	40511	0.0129348	1	1	.	hsa_circ_0017250	0.919847	rat and human	26.3754	18.0227	11.3209	10.4836	29.8657	30.7637	25.7744	17.6499	13.7563	21.4105	10.8206	41.4578	6.57598	0	14.8769	10.3519	9.91452	11.719	0.79049	0.567702	1.14044	0.31949	0.842726	0.582982	1.18109	0.176087	-0.510896	0.874637	0.176087
circ_00537_Zcchc17	chr5:148546310-148556027	-	Zcchc17	.	4	440	9717	0.0452815	1	1	mmu_circ_0011237	hsa_circ_0007249	0.622727	rodent and human	22.3176	23.1721	18.5986	32.9484	13.2737	28.2693	25.7744	23.8274	22.5996	4.94088	11.4969	14.6322	18.632	18.4051	14.8769	7.52865	11.7172	14.4764	0.902788	0.376088	1.14552	0.176692	1.08398	0.27191	-0.0859896	0.930841	0.600419	0.742782	0.176692
circ_00857_intergenic	chr5:128405603-128414608	+	.	.	0	0	9005	0	1	0	.	.		rat specific	22.3176	21.8848	17.79	14.9766	5.53069	10.8089	15.035	7.05997	13.7563	34.5862	0	17.0709	12.056	14.1577	10.9098	5.64649	7.21056	5.51481	1.75499	0.217584	0.790736	0.651266	0.970771	0.61704	1.41941	0.176836	1.01268	0.7125	0.176836
circ_00028_intergenic	chr2:20507149-20531444	+	.	.	0	0	24295	0	1	1	mmu_circ_0000489	hsa_circ_0073222	0.940909	rodent and human	198.83	169.929	245.017	254.602	142.692	152.987	184.716	176.499	144.441	139.992	78.4496	382.875	143.576	167.061	97.196	152.455	129.79	57.2162	0.859347	0.354754	0.702081	0.423261	0.578979	0.595931	0.824869	0.177351	0.265734	0.899476	0.177351
circ_00202_intergenic	chr8:72065615-72067595	+	.	.	0	0	1980	0	1	1	.	.		rat specific	56.8085	25.7468	49.3268	40.4367	69.6867	30.7637	46.537	58.2448	54.0425	29.6453	28.4042	23.1676	26.3039	56.631	19.8359	47.9951	35.1515	59.2842	-0.104354	0.959632	-0.0310497	0.986501	0.151434	0.913996	-0.815241	0.177351	-0.499292	0.765004	0.177351
circ_00216_intergenic	chr13:56114437-56129496	+	.	.	0	0	15059	0	1	1	mmu_circ_0000083	hsa_circ_0006324		rodent and human	56.8085	19.3101	51.7527	35.9438	42.0333	40.7411	22.9105	69.7172	48.1469	16.4696	32.4619	28.045	30.6879	48.1363	37.6882	38.5843	66.6977	37.225	-0.139542	0.942521	-0.262733	0.814275	-0.0212485	0.993872	-0.854441	0.177351	-0.293961	0.887074	0.177351
circ_00254_intergenic	chr18:75429813-75430443	-	.	.	0	0	630	0	1	0	mmu_circ_0000903	.		rat and mouse	34.4909	29.6088	31.5368	58.4086	22.1228	39.0782	32.9339	21.1799	45.1992	18.1166	18.2598	41.4578	28.4959	24.0682	55.5406	40.4665	54.0792	44.8078	-0.541357	0.586981	-0.207222	0.850736	-0.492056	0.693477	-0.847173	0.177351	-0.352427	0.871944	0.177351
circ_00320_intergenic	chr8:59022286-59025874	-	.	.	0	0	3588	0	1	1	mmu_circ_0015684	hsa_circ_0103834		rodent and human	24.3465	30.8961	21.0245	13.4789	28.7596	31.5951	51.5487	18.5324	9.82591	44.4679	51.398	52.432	28.4959	5.6631	59.5078	8.46973	27.9409	31.0208	0.163327	0.959276	0.116934	0.961178	0.251132	0.903075	1.1313	0.177351	0.485176	0.871944	0.177351
circ_00322_Cyfip1	chr1:114304820-114311513	+	Cyfip1	.	4	459	6693	0.0685791	1	1	.	.		rat specific	39.563	25.7468	25.8764	38.9391	22.1228	42.404	25.7744	18.5324	51.0947	24.7044	20.2887	18.2902	20.8239	28.3155	24.7949	52.7006	28.8422	31.0208	-0.298019	0.804758	-0.105919	0.937685	-0.243561	0.86543	-0.83763	0.177351	-0.606867	0.700311	0.177351
circ_00428_Slc33a1	chr2:154520978-154532393	-	Slc33a1	.	5	905	11415	0.0792817	1	1	.	hsa_circ_0122480		rat and human	19.2743	15.4481	23.4505	34.4461	39.821	14.9661	9.30741	30.0049	11.7911	21.4105	18.2598	14.6322	15.344	24.0682	13.8851	31.9968	43.2634	27.574	-0.806092	0.457594	-0.20862	0.862304	-1.01274	0.332345	-0.925986	0.177351	-0.962451	0.479014	0.177351
circ_00462_Akap7	chr1:21142144-21164430	+	Akap7	Ccnb2	4	585	22286	0.0262497	1	1	mmu_circ_0000154	hsa_circ_0130687		rodent and human	34.4909	14.1607	19.4073	10.4836	22.1228	20.7863	43.6732	20.2974	8.84332	24.7044	27.7279	30.4837	29.5919	9.91042	26.7785	12.2341	11.7172	16.5444	0.74752	0.545666	0.378944	0.790403	0.856869	0.500598	1.0295	0.177351	0.721105	0.712744	0.177351
circ_00646_Usp48	chr5:155945200-155947676	+	Usp48	.	3	406	2476	0.163974	1	1	.	.		rat specific	14.2021	16.7354	19.4073	21.716	16.5921	15.7976	14.3191	13.2374	24.5648	0	11.4969	8.53544	13.152	21.2366	20.8277	14.1162	15.3224	17.2338	0.109976	0.959632	0.214372	0.87017	0.144644	0.937154	-1.05785	0.177351	0.234043	0.926645	0.177351
circ_00795_Tspan7	chrX:13262783-13279026	-	Tspan7	.	5	592	16243	0.0364465	1	0	.	hsa_circ_0140264	0.924556	rat and human	18.2599	15.4481	8.08636	16.4742	5.53069	9.97741	5.01168	22.0624	14.7389	8.2348	8.79176	9.75479	5.47999	15.5735	2.97539	11.293	35.1515	17.2338	-0.618701	0.686465	-0.968444	0.446907	-0.618111	0.741075	-1.24511	0.177351	-1.46111	0.399083	0.177351
circ_00930_Celf2	chr17:75588945-75604406	+	Celf2	.	4	438	15461	0.0283293	1	1	mmu_circ_0010096	hsa_circ_0092684	0.936073	rodent and human	26.3754	14.1607	16.9814	11.2324	18.8044	16.629	11.4553	4.41248	5.89554	6.58784	4.05774	0	14.248	7.07887	11.9016	10.3519	4.5066	11.719	1.10622	0.381003	0.79059	0.530588	-0.275675	0.897758	-1.37735	0.177351	0.326996	0.909253	0.177351
circ_00945_Kpna5	chr20:32513667-32523997	+	Kpna5	.	6	647	10330	0.0626331	1	1	.	hsa_circ_0130438	0.777607	rat and human	18.2599	23.1721	5.66045	9.73477	9.95525	21.6177	11.4553	13.2374	2.94777	14.8226	12.8495	14.6322	8.76798	0	14.8769	0	5.40792	8.96157	1.65222	0.316696	1.48618	0.312394	0.914706	0.692796	1.51105	0.177351	0.723719	0.860453	0.177351
circ_00992_Pcca	chr15:109076388-109094629	+	Pcca	.	4	428	18241	0.0234636	1	1	mmu_circ_0005016	hsa_circ_0000500	0.523364	rodent and human	11.1588	7.72403	18.5986	5.2418	9.95525	15.7976	5.01168	6.17747	11.7911	6.58784	7.43918	3.65805	10.96	12.742	7.93437	13.1751	21.6317	8.27221	-0.162858	NA	-0.469065	0.750342	-0.917534	0.554873	-1.24728	0.177351	-0.44726	0.882024	0.177351
circ_00076_intergenic	chr1:78369711-78370333	+	.	.	0	0	622	0	1	1	mmu_circ_0014034	.		rat and mouse	90.2849	101.7	145.555	144.524	53.0946	96.4483	125.292	99.7221	79.5899	79.0541	91.9754	67.0642	85.4878	79.2834	60.4996	74.3454	50.4739	55.8375	0.907953	0.178221	0.713708	0.260029	0.758918	0.306935	0.406137	0.440277	0.317947	0.854943	0.178221
circ_00097_Cdc42bpb	chr6:135786659-135797661	-	Cdc42bpb	.	4	421	11002	0.0382658	1	1	mmu_circ_0003759	hsa_circ_0005178	0.524941	rodent and human	88.256	69.5163	88.1414	72.6363	60.8376	87.3023	53.6966	62.6572	111.033	39.527	43.9588	49.9933	80.0078	110.43	39.6718	81.8741	66.6977	67.5564	0.190901	0.865672	0.0350199	0.981021	0.0682862	0.9594	-0.690537	0.181327	0.0798067	0.960117	0.181327
circ_00267_intergenic	chr16:3060712-3064512	+	.	.	0	0	3800	0	1	1	mmu_circ_0005146	hsa_circ_0124315		rodent and human	19.2743	27.0341	21.0245	20.9672	27.6535	30.7637	47.253	22.0624	7.86073	64.2314	35.8433	74.3803	64.6638	36.8101	59.5078	17.8805	42.362	33.0889	-0.481059	0.689285	-0.239129	0.847455	-0.255709	0.873268	0.886885	0.182311	0.789571	0.596918	0.182311
circ_00769_intergenic	chr3:14357273-14357687	+	.	.	0	0	414	0	1	1	.	hsa_circ_0001885		rat and human	11.1588	14.1607	5.66045	15.7254	2.21228	9.14596	36.5137	11.4725	0	26.3514	25.699	13.4128	24.1119	15.5735	3.96718	9.41081	6.30924	7.58286	0.394393	0.88327	0.245521	0.924198	1.06372	0.595931	1.49254	0.183425	0.90034	0.792387	0.183425
circ_01025_Man2a1	chr9:112317484-112342454	+	Man2a1	.	4	697	24970	0.0279135	1	1	mmu_circ_0006925	hsa_circ_0127512	0.335714	rodent and human	10.1444	14.1607	8.895	9.73477	4.42455	6.65161	22.9105	12.3549	3.93036	9.88176	11.4969	17.0709	12.056	4.24732	12.8933	8.46973	3.60528	4.13611	1.03564	NA	0.401939	0.820356	1.31464	0.372017	1.26577	0.183425	0.894411	0.71674	0.183425
circ_00263_Nol4	chr18:13881300-13892278	-	Nol4	.	3	358	10978	0.0326107	1	1	mmu_circ_0007176	hsa_circ_0108289	0.810056	rodent and human	36.5197	37.3328	37.1973	52.418	25.4412	36.5838	29.3541	42.3598	42.2514	23.0574	29.0804	25.6063	15.344	18.4051	26.7785	38.5843	39.6581	49.6333	-0.208137	0.853786	-0.149931	0.880987	-0.176851	0.88121	-0.705286	0.185278	-1.07257	0.238486	0.185278
circ_00731_Eef1akmt1	chr15:37820441-37825213	-	Eef1akmt1	.	2	246	4772	0.0515507	1	1	.	.		rat specific	17.2454	23.1721	33.1541	22.4648	5.53069	11.6403	5.72764	23.8274	18.6692	0	6.08661	9.75479	8.76798	9.91042	7.93437	8.46973	20.7304	11.719	0.85455	0.529137	-0.0189031	0.994755	0.225757	0.915614	-1.28404	0.185379	-0.625766	0.846925	0.185379
circ_00389_Rims2	chr7:78432826-78520474	+	Rims2	.	6	848	87648	0.0096751	1	1	mmu_circ_0000593	.		rat and mouse	29.4187	14.1607	17.79	10.4836	34.2903	15.7976	39.3775	16.7674	16.704	9.88176	46.664	42.6772	29.5919	12.742	56.5324	9.41081	15.3224	22.0592	0.384269	0.825554	0.340509	0.826546	0.637401	0.71557	1.10096	0.185875	1.08256	0.53205	0.185875
circ_00779_intergenic	chr9:73766838-73773659	-	.	.	0	0	6821	0	1	1	.	hsa_circ_0058009	0.852814	rat and human	2.02887	7.72403	12.9382	23.9625	13.2737	4.15725	13.6031	7.94247	11.7911	11.5287	7.43918	4.87739	28.4959	12.742	19.8359	22.586	17.1251	13.787	-1.20467	0.375585	-0.355221	0.815731	-0.671708	0.705193	-1.19349	0.18643	0.206481	0.944124	0.18643
circ_00869_Fry	chr12:5603315-5604016	-	Fry	.	2	360	701	0.513552	1	1	.	.		rat specific	9.12993	21.8848	21.0245	14.9766	11.0614	8.31451	8.59145	13.2374	20.6344	4.94088	8.11547	4.87739	2.19199	14.1577	5.95078	20.7038	9.91452	12.4083	0.278005	0.884898	-0.313533	0.838242	-0.0276075	0.993872	-1.19999	0.18643	-0.996956	0.628256	0.18643
circ_00990_Kif5c	chr3:35238333-35239898	+	Kif5c	.	2	328	1565	0.209585	1	1	.	hsa_circ_0117579	0.154079	rat and human	22.3176	14.1607	4.85182	16.4742	5.53069	22.4492	27.2063	15.0024	5.89554	0	2.02887	2.4387	2.19199	14.1577	3.96718	3.76433	8.11188	5.51481	1.23582	NA	1.36789	0.339874	1.48109	0.372017	-1.81186	0.18643	0.168816	0.965484	0.18643
circ_00671_Trpm7	chr3:119296640-119302965	-	Trpm7	.	5	404	6325	0.0638735	1	1	.	.		rat specific	5.07219	12.8734	17.79	4.49297	15.4859	13.3032	18.6148	0	34.3907	4.94088	14.8784	7.31609	6.57598	18.4051	9.91796	13.1751	21.6317	41.3611	-1.0915	0.517625	-1.21593	0.423498	-0.53511	0.806361	-1.44126	0.186709	-1.14966	0.656931	0.186709
circ_00761_Akap11	chr15:60728531-60733295	-	Akap11	.	3	292	4764	0.061293	1	0	.	.		rat specific	12.1732	9.01137	13.7468	17.9719	14.3798	15.7976	15.751	27.3574	9.82591	11.5287	8.79176	25.6063	14.248	12.742	14.8769	10.3519	4.5066	6.89351	0.70577	0.598488	1.15804	0.259806	1.29263	0.27045	1.06147	0.189712	0.955856	0.600489	0.189712
circ_00424_intergenic	chr14:43420838-43430679	+	.	.	0	0	9841	0	1	0	mmu_circ_0001352	hsa_circ_0008453	0.903846	rodent and human	23.3321	21.8848	18.5986	45.6785	22.1228	17.4605	15.751	14.1199	37.3384	19.7635	13.5258	15.8515	20.8239	24.0682	9.91796	37.6433	20.7304	33.0889	-0.524198	0.6429	-0.0915959	0.961178	-0.458981	0.751068	-0.922423	0.192398	-0.758425	0.642566	0.192398
circ_00725_Smim14	chr14:44440260-44456717	+	Smim14	.	4	438	16457	0.0266148	1	0	.	.		rat specific	11.1588	7.72403	23.4505	16.4742	14.3798	14.1347	15.751	16.7674	19.6518	3.29392	6.76289	10.9741	14.248	21.2366	8.92616	25.4092	9.91452	11.0296	-0.0833232	0.963044	-0.0282963	0.989562	0.179052	0.925242	-1.09672	0.192907	-0.0730633	0.98041	0.192907
circ_00286_Kcnk10	chr6:122463067-122490308	-	Kcnk10	.	3	614	27241	0.0225396	1	1	mmu_circ_0000408	hsa_circ_0102757		rodent and human	53.7652	34.7581	36.3886	48.6738	33.1842	35.7524	32.218	30.0049	37.3384	8.2348	19.6124	24.387	29.5919	41.0575	26.7785	31.0557	34.2502	25.506	0.466689	0.583047	0.385247	0.661731	0.135514	0.915614	-0.745686	0.193365	0.0939397	0.959996	0.193365
circ_00513_Rasa2	chr8:104493051-104514522	-	Rasa2	.	4	394	21471	0.0183503	1	1	mmu_circ_0001829	hsa_circ_0067582	0.923858	rodent and human	16.231	30.8961	8.08636	5.99063	39.821	14.9661	30.786	9.70746	12.7737	18.1166	21.6413	48.7739	28.4959	7.07887	32.7293	9.41081	12.6185	16.5444	0.485347	0.793673	0.623641	0.685946	0.470343	0.806361	1.19087	0.193365	0.833202	0.71674	0.193365
circ_00374_Zfp592	chr1:142849915-142852148	+	Zfp592	.	1	2233	2233	1	1	1	.	.		rat specific	43.6208	11.586	16.9814	28.4555	32.078	16.629	35.0818	15.0024	21.617	19.7635	33.8145	35.3611	44.9359	24.0682	42.6472	23.527	10.8158	13.0977	0.621011	0.598488	0.704397	0.507018	0.613449	0.653148	0.932422	0.193689	1.25171	0.328383	0.193689
circ_00656_Rab11a	chr8:70203321-70206310	-	Rab11a	.	3	471	2989	0.157578	1	1	mmu_circ_0015782	hsa_circ_0104327	0.92569	rodent and human	15.2166	11.586	14.5555	8.98594	11.0614	19.1234	15.035	7.05997	7.86073	21.4105	25.699	36.5805	16.44	8.49465	19.8359	5.64649	21.6317	15.8551	-0.0597382	0.966811	-0.143888	0.933194	-0.512121	0.751768	0.953152	0.196702	0.0690011	0.980523	0.196702
circ_00668_intergenic	chr9:114606312-114608937	-	.	.	0	0	2625	0	1	1	mmu_circ_0006941	hsa_circ_0000825		rodent and human	22.3176	12.8734	14.5555	3.74414	13.2737	8.31451	28.6382	16.7674	15.7215	14.8226	19.6124	40.2385	12.056	9.91042	8.92616	12.2341	18.9277	6.89351	0.406131	0.793673	-0.61302	0.651266	0.709541	0.61678	0.991173	0.196702	-0.285597	0.919004	0.196702
circ_00182_Bcl11b	chr6:131912739-131913102	-	Bcl11b	.	1	363	363	1	1	0	mmu_circ_0003701	hsa_circ_0103051	0.693989	rodent and human	30.4331	34.7581	36.3886	40.4367	49.7762	79.8193	31.502	43.2423	60.9206	36.2331	35.8433	15.8515	44.9359	90.6096	14.8769	69.64	27.0396	68.9351	-0.706615	0.522069	0.0363465	0.986501	-0.294697	0.852405	-0.912516	0.197608	-0.157575	0.950852	0.197608
circ_00708_Crim1	chr6:904490-907083	+	Crim1	.	2	381	2593	0.146934	1	1	mmu_circ_0000818	hsa_circ_0007741		rodent and human	20.2887	9.01137	12.9382	5.99063	21.0166	18.2919	5.01168	23.8274	19.6518	11.5287	2.70516	12.1935	6.57598	31.147	9.91796	18.8216	17.1251	22.7486	-0.470007	0.793673	-0.392111	0.814275	-0.291434	0.895207	-1.23287	0.197608	-0.334812	0.911308	0.197608
circ_00874_Dnmt3a	chr6:28235695-28272697	+	Dnmt3a	.	5	797	37002	0.0215394	1	0	mmu_circ_0003951	hsa_circ_0053029		rodent and human	12.1732	10.2987	9.70364	17.2231	27.6535	6.65161	12.1712	11.4725	6.87814	26.3514	8.11547	19.5096	14.248	0	17.8523	2.82324	12.6185	6.20416	0.571921	0.768173	1.23916	0.362112	0.505059	0.811655	1.2807	0.197608	0.610754	0.869417	0.197608
circ_00273_Grik1	chr11:27967521-27971358	-	Grik1	.	2	426	3837	0.111024	1	0	mmu_circ_0006437	hsa_circ_0115775	0.838028	rodent and human	17.2454	25.7468	38.0059	18.7207	22.1228	14.9661	31.502	40.5948	36.3559	18.1166	60.1898	32.9224	23.0159	19.8208	54.5488	17.8805	42.362	66.1777	-0.642447	0.565588	-1.19453	0.198292	-0.231591	0.894387	-0.157604	0.858688	-0.371133	0.877635	0.198292
circ_00839_Glcci1	chr4:34586896-34602713	+	Glcci1	.	4	565	15817	0.0357211	1	1	.	hsa_circ_0134783		rat and human	16.231	6.43669	6.46909	9.73477	5.53069	10.8089	16.467	9.70746	0	23.0574	12.8495	28.045	18.632	15.5735	23.8031	8.46973	11.7172	8.27221	0.0393518	0.972021	-0.105788	0.970133	-0.0778834	0.985752	1.15127	0.198827	1.03808	0.603497	0.198827
circ_00159_Cdk8	chr12:10527307-10534434	-	Cdk8	.	3	328	7127	0.0460222	1	1	mmu_circ_0012323	hsa_circ_0029803	0.92378	rodent and human	95.3571	64.3669	60.6477	44.9297	58.6253	41.5725	30.0701	56.4798	50.1121	23.0574	35.8433	19.5096	36.1679	162.814	24.7949	59.2881	50.4739	40.6717	0.553167	0.631395	-0.0527164	0.979442	-0.139857	0.937821	-0.915099	0.19887	0.559554	0.778267	0.19887
circ_00463_Dtnb	chr6:28004504-28051704	+	Dtnb	.	5	728	47200	0.0154237	1	1	mmu_circ_0000348	hsa_circ_0119622	0.855769	rodent and human	20.2887	9.01137	18.5986	11.9813	15.4859	10.8089	27.2063	15.8849	22.5996	41.174	37.8722	21.9483	32.8799	12.742	30.7457	18.8216	16.2238	22.0592	-0.235395	0.881329	-0.594841	0.55806	0.202019	0.897758	0.816038	0.198989	0.433822	0.848145	0.198989
circ_00793_Iffo1	chr4:157666183-157666590	+	Iffo1	.	2	279	407	0.685504	1	1	.	hsa_circ_0000375	0.953405	rat and human	7.10106	19.3101	13.7468	19.4695	8.84911	33.258	11.4553	29.1224	17.6866	11.5287	11.4969	4.87739	2.19199	2.83155	8.92616	9.41081	7.21056	6.20416	0.811372	0.567702	1.45423	0.199258	1.35572	0.306935	0.308275	0.785101	-0.653603	0.852592	0.199258
circ_00633_Mfsd6	chr9:53646696-53648288	+	Mfsd6	.	1	1592	1592	1	1	1	mmu_circ_0000037	hsa_circ_0118394		rodent and human	18.2599	12.8734	8.08636	12.7301	24.335	14.1347	12.1712	16.7674	8.84332	13.1757	20.2887	47.5546	18.632	5.6631	27.7703	19.7627	15.3224	2.7574	0.0663475	0.966811	0.447003	0.78258	0.0242825	0.993872	1.12585	0.200401	0.50784	0.871944	0.200401
circ_00775_Iqsec3	chr4:153966754-153967415	-	Iqsec3	.	2	290	661	0.438729	1	1	.	.		rat specific	7.10106	20.5974	9.70364	14.2277	40.9271	31.5951	8.59145	10.59	17.6866	0	8.79176	7.31609	3.28799	14.1577	11.9016	8.46973	11.7172	12.4083	0.165166	0.959632	1.39638	0.201993	0.159448	0.94709	-0.884041	0.38136	-0.17319	0.951418	0.201993
circ_00909_Uck2	chr13:85397121-85399509	-	Uck2	.	3	400	2388	0.167504	1	1	mmu_circ_0000115	hsa_circ_0008054	0.83	rodent and human	20.2887	15.4481	9.70364	4.49297	6.63683	3.3258	14.3191	15.8849	15.7215	16.4696	8.11547	2.4387	9.86398	19.8208	9.91796	15.9984	12.6185	10.3403	0.219298	0.910685	-1.45057	0.201993	0.243808	0.897758	-0.584171	0.519336	0.00661411	0.999084	0.201993
circ_00257_intergenic	chr10:92406310-92432295	-	.	.	0	0	25985	0	1	1	mmu_circ_0000328	hsa_circ_0046627	0.781122	rodent and human	52.7507	29.6088	42.8577	18.7207	30.9719	22.4492	35.7977	48.5373	39.3036	27.9983	45.3114	13.4128	35.0719	35.3944	25.7867	53.6416	41.4607	41.3611	-0.114092	0.951307	-0.931407	0.203835	-0.14174	0.915614	-0.610444	0.295815	-0.50717	0.720118	0.203835
circ_00362_intergenic	chr13:56114437-56183125	+	.	.	0	0	68688	0	1	1	mmu_circ_0008218	hsa_circ_0111647	0.670574	rodent and human	19.2743	20.5974	25.8764	23.9625	18.8044	25.775	25.0584	31.7699	24.5648	11.5287	22.9938	26.8257	25.2079	31.147	39.6718	25.4092	42.362	35.8463	-0.649549	0.469542	-0.590157	0.466145	-0.351176	0.756246	-0.721464	0.207869	-0.107839	0.951418	0.207869
circ_00201_intergenic	chr2:45801785-45859187	+	.	.	0	0	57402	0	1	1	mmu_circ_0004465	.		rat and mouse	28.4042	43.7695	25.8764	29.9531	53.0946	39.9096	7.15955	11.4725	80.5724	36.2331	22.3176	46.3352	53.7039	33.9786	59.5078	48.9362	75.7109	82.7221	-1.09013	0.363224	-0.760657	0.512307	-1.08178	0.372017	-0.997152	0.207879	-0.491332	0.860453	0.207879
circ_00663_Dlgap1	chr9:118986480-118991497	+	Dlgap1	.	2	419	5017	0.083516	1	1	mmu_circ_0006956	hsa_circ_0108392	0.909308	rodent and human	27.3898	20.5974	23.4505	20.2184	28.7596	9.97741	17.1829	23.8274	14.7389	6.58784	8.79176	13.4128	9.86398	16.9893	7.93437	9.41081	8.11188	11.719	1.2821	0.208457	0.9853	0.302347	0.921812	0.429982	-0.022148	0.982292	0.209215	0.944124	0.208457
circ_00675_Bag6	chr20:5129032-5131408	+	Bag6	.	5	695	2376	0.292508	1	1	.	.		rat specific	25.3609	15.4481	15.3641	15.7254	19.9105	18.2919	11.4553	13.2374	16.704	11.5287	10.1443	4.87739	21.9199	14.1577	4.95898	28.2324	11.7172	13.787	0.0739636	0.96675	0.00944408	0.997048	-0.374809	0.811655	-1.0099	0.208641	-0.391427	0.884694	0.208641
circ_00023_intergenic	chr2:5636553-5640909	+	.	.	0	0	4356	0	1	0	.	.		rat specific	250.566	176.365	219.14	193.947	206.848	202.874	156.794	194.149	171.953	133.404	150.136	120.715	179.744	433.227	122.983	216.449	193.784	203.359	0.0758591	0.959632	-0.0237193	0.986501	-0.231149	0.818288	-0.59923	0.209085	0.255717	0.874637	0.209085
circ_00026_intergenic	chr1:124542324-124543680	+	.	.	0	0	1356	0	1	0	mmu_circ_0014343	hsa_circ_0034305	0.6	rodent and human	151.151	171.216	167.388	217.16	133.843	266.064	141.759	201.209	261.369	123.522	107.53	152.419	93.1598	164.23	157.696	213.625	194.685	155.104	-0.200963	0.825554	0.135852	0.866176	0.100062	0.929386	-0.557279	0.209085	-0.441276	0.692846	0.209085
circ_00553_Dennd1a	chr3:22198807-22259630	-	Dennd1a	.	4	375	60823	0.0061654	1	1	mmu_circ_0009944	hsa_circ_0088445	0.912	rodent and human	16.231	11.586	15.3641	11.9813	30.9719	13.3032	10.0234	20.2974	26.53	14.8226	6.08661	19.5096	19.728	36.8101	7.93437	24.4681	29.7436	24.1273	-0.849894	0.508231	-0.499209	0.699392	-0.474504	0.770081	-1.00409	0.209085	-0.307199	0.901606	0.209085
circ_00772_Dlgap1	chr9:119105073-119127222	+	Dlgap1	.	3	885	22149	0.0399567	1	1	mmu_circ_0000811	hsa_circ_0108380	0.796171	rodent and human	9.12993	9.01137	12.1295	14.2277	8.84911	8.31451	24.3425	7.94247	2.94777	26.3514	20.2887	21.9483	5.47999	9.91042	31.7375	19.7627	4.5066	5.51481	0.0494054	0.972021	0.101955	0.970133	0.287691	0.903075	1.21315	0.209085	0.697924	0.832583	0.209085
circ_00125_intergenic	chr15:47963485-47964008	+	.	.	0	0	523	0	1	0	mmu_circ_0005359	.		rat and mouse	65.9384	65.6543	91.3759	83.1199	36.5026	128.043	52.2647	38.8298	48.1469	29.6453	25.699	199.973	30.6879	80.6992	26.7785	48.9362	48.6713	29.6421	0.814419	0.517625	0.967537	0.383424	0.133817	0.95106	1.00515	0.20952	0.110398	0.968263	0.20952
circ_00693_intergenic	chr3:104254489-104264835	-	.	.	0	0	10346	0	1	1	.	hsa_circ_0103297		rat and human	30.4331	11.586	19.4073	11.9813	18.8044	12.4718	7.15955	6.17747	12.7737	13.1757	14.2021	0	15.344	25.4839	3.96718	17.8805	19.829	24.1273	-0.00494662	0.996597	-0.529244	0.721287	-1.25931	0.372017	-1.15403	0.20952	-0.498713	0.872426	0.20952
circ_00439_intergenic	chr1:198994746-198995342	+	.	.	0	0	596	0	1	1	.	hsa_circ_0006127	0.855011	rat and human	27.3898	23.1721	22.6418	48.6738	16.5921	34.0895	25.0584	54.7148	17.6866	24.7044	9.46805	10.9741	7.67198	28.3155	6.94257	15.0573	17.1251	9.65092	0.816623	0.517625	1.26878	0.20998	1.2301	0.306348	0.0622508	0.960434	0.00195146	0.999656	0.20998
circ_00464_Dgki	chr4:64451678-64474930	-	Dgki	.	6	481	23252	0.0206864	1	1	mmu_circ_0013321	hsa_circ_0133446	0.498973	rodent and human	30.4331	14.1607	15.3641	8.23711	26.5473	5.82015	10.0234	26.4749	14.7389	18.1166	17.5835	20.7289	7.67198	55.2152	23.8031	40.4665	19.829	42.0504	-0.771506	0.562712	-1.37143	0.20998	-1.00624	0.458933	-0.863357	0.322419	-0.260652	0.933875	0.20998
circ_00913_Atp2a2	chr12:39564848-39567224	+	Atp2a2	.	2	244	2376	0.102694	1	1	mmu_circ_0012080	hsa_circ_0097268	0.922131	rodent and human	6.08662	15.4481	11.3209	6.73945	7.74297	5.82015	12.8872	10.59	8.84332	11.5287	13.5258	12.1935	12.056	9.91042	9.91796	21.6449	18.9277	8.96157	-0.593215	0.633486	-1.27983	0.20998	-0.5899	0.702693	-0.382217	0.661604	-0.617114	0.784999	0.20998
circ_00309_Rims1	chr9:28529456-28534987	-	Rims1	.	2	280	5531	0.0506238	1	1	mmu_circ_0008589	hsa_circ_0132249	0.935714	rodent and human	14.2021	104.274	76.0118	20.2184	12.1675	64.0217	27.2063	12.3549	9.82591	8.2348	10.8206	23.1676	17.536	59.4625	47.6062	26.3503	27.9409	13.0977	1.53246	0.210327	0.529963	0.727952	-0.428514	0.824814	-0.665699	0.511813	0.888786	0.692846	0.210327
circ_00690_Unc79	chr6:126864142-126874280	+	Unc79	.	3	438	10138	0.0432038	1	0	mmu_circ_0003676	hsa_circ_0102952	0.939698	rodent and human	10.1444	7.72403	3.23455	8.23711	8.84911	12.4718	15.035	11.4725	20.6344	18.1166	12.8495	17.0709	26.3039	22.6524	27.7703	15.9984	17.1251	17.9231	-1.31638	0.210327	-0.788025	0.423498	-0.123741	0.94709	-0.117411	0.896388	0.590645	0.71674	0.210327
circ_00967_Prkar2a	chr8:117524668-117529518	+	Prkar2a	.	2	261	4850	0.0538144	1	1	.	.		rat specific	20.2887	20.5974	16.1727	6.73945	21.0166	12.4718	10.7393	10.59	8.84332	9.88176	5.41032	9.75479	13.152	9.91042	3.96718	11.293	7.21056	1.3787	1.55967	0.210327	1.0356	0.423294	0.649126	0.738753	0.328897	0.774938	0.47232	0.886387	0.210327
circ_00115_Myo5a	chr8:82038972-82045524	+	Myo5a	.	3	428	6552	0.0653236	1	1	mmu_circ_0001807	hsa_circ_0002207		rodent and human	123.761	54.0682	72.7773	53.1668	97.3402	33.258	44.3892	72.3647	78.6073	27.9983	41.2537	43.8965	72.3358	124.588	61.4914	84.6973	54.9805	52.3907	0.389738	0.706759	-0.070987	0.969889	0.0232887	0.993872	-0.747245	0.211415	0.423711	0.823433	0.211415
circ_00672_Golph3	chr2:62377059-62381205	+	Golph3	.	2	247	4146	0.0595755	1	1	mmu_circ_0005533	hsa_circ_0001470	0.939271	rodent and human	11.1588	18.0227	11.3209	8.98594	12.1675	7.48306	17.8989	6.17747	13.7563	26.3514	11.4969	43.8965	23.0159	25.4839	18.8441	23.527	5.40792	11.719	-0.0135961	0.989529	-0.511129	0.719324	-0.0864594	0.97607	0.990944	0.211415	0.730986	0.71674	0.211415
circ_00109_Bcl11b	chr6:131912739-131913105	-	Bcl11b	.	1	366	366	1	1	1	mmu_circ_0000414	hsa_circ_0033144	0.696477	rodent and human	52.7507	33.4708	50.1354	65.8969	65.2622	109.751	50.8328	56.4798	76.6421	57.6436	39.2248	53.6513	65.7598	147.241	32.7293	81.8741	64.895	100.645	-0.854869	0.331047	-0.038935	0.981618	-0.432912	0.720427	-0.731841	0.212952	-0.0261614	0.988527	0.212952
circ_00221_intergenic	chr1:102658894-102660697	-	.	.	0	0	1803	0	1	1	.	.		rat specific	40.5775	25.7468	40.4318	42.6832	63.0499	89.7967	47.253	48.5373	44.2166	29.6453	22.9938	17.0709	17.536	48.1363	13.8851	44.2308	40.5594	32.3995	-0.120779	0.951307	0.741267	0.33659	0.261186	0.834316	-0.759667	0.212952	-0.591607	0.704684	0.212952
circ_00744_Npepo	chr17:599905-610676	+	Npepo	.	2	398	10771	0.0369511	1	1	mmu_circ_0000470	hsa_circ_0087589		rodent and human	13.1877	6.43669	12.1295	7.48828	21.0166	4.9887	7.8755	16.7674	27.5125	11.5287	5.41032	10.9741	12.056	35.3944	7.93437	29.1735	17.1251	13.787	-0.895849	0.529137	-0.871466	0.512104	-0.211262	0.921331	-1.14892	0.212952	-0.140238	0.960117	0.212952
circ_00415_Prkcb	chr1:192465805-192467204	+	Prkcb	.	2	292	1399	0.208721	1	1	mmu_circ_0013844	hsa_circ_0038652	0.869863	rodent and human	16.231	36.0455	22.6418	22.4648	24.335	49.887	7.15955	13.2374	37.3384	21.4105	18.2598	9.75479	13.152	25.4839	6.94257	34.82	38.7568	24.1273	-0.390357	0.795438	-0.00854902	0.997729	-0.776023	0.576096	-0.984598	0.213088	-1.12797	0.464852	0.213088
circ_00901_Bicdl1	chr12:46677997-46681074	+	Bicdl1	.	2	264	3077	0.0857979	1	1	mmu_circ_0012037	hsa_circ_0097518		rodent and human	4.05775	30.8961	12.1295	15.7254	15.4859	12.4718	7.8755	7.94247	12.7737	3.29392	4.05774	6.09674	5.47999	39.6417	5.95078	11.293	12.6185	10.3403	0.434965	0.825969	0.352261	0.843186	-0.266568	0.911789	-1.34072	0.213675	0.539666	0.873174	0.213675
circ_00850_Dpp6	chr4:4123758-4125587	-	Dpp6	.	2	253	1829	0.138327	1	1	mmu_circ_0012487	.		rat and mouse	6.08662	6.43669	12.1295	4.49297	23.2289	5.82015	2.86382	10.59	24.5648	3.29392	10.8206	6.09674	4.38399	32.5628	18.8441	19.7627	18.9277	14.4764	-1.08586	0.517625	-0.697364	0.683134	-0.501984	0.814788	-1.3186	0.215599	0.0573719	0.988527	0.215599
circ_00719_Grm5	chr1:151218853-151226199	+	Grm5	.	2	925	7346	0.125919	1	0	.	.		rat specific	5.07219	19.3101	10.5123	11.2324	11.0614	5.82015	17.8989	8.82496	8.84332	16.4696	12.8495	4.87739	20.8239	5.6631	22.8113	15.0573	28.8422	25.506	-1.02224	0.438505	-1.31182	0.225319	-0.951414	0.484053	-1.03595	0.21679	-0.471308	0.870576	0.21679
circ_00151_Ano4	chr7:29603868-29624094	-	Ano4	.	3	278	20226	0.0137447	1	1	mmu_circ_0002535	hsa_circ_0008008	0.97482	rodent and human	31.4475	25.7468	44.475	42.6832	42.0333	39.9096	47.253	36.1823	74.6769	69.1723	60.1898	47.5546	65.7598	55.2152	88.2698	78.1097	54.9805	53.08	-0.852071	0.217584	-0.575532	0.409658	-0.237875	0.817054	-0.0746979	0.908074	0.179051	0.909253	0.217584
circ_00536_Adcy2	chr1:37612965-37621662	+	Adcy2	.	3	414	8697	0.0476026	1	1	.	hsa_circ_0129703	0.673913	rat and human	24.3465	27.0341	23.4505	23.9625	13.2737	12.4718	21.4786	39.7123	10.8085	11.5287	17.5835	21.9483	10.96	24.0682	25.7867	11.293	8.11188	11.719	1.25699	0.217584	0.683342	0.545783	1.2087	0.260535	0.72704	0.360599	0.958161	0.5406	0.217584
circ_00658_Map3k5	chr1:15488391-15494771	+	Map3k5	.	4	641	6380	0.10047	1	1	.	hsa_circ_0006856		rat and human	36.5197	18.0227	12.9382	17.2231	17.6982	14.1347	17.1829	21.1799	20.6344	9.88176	12.1732	10.9741	14.248	16.9893	12.8933	8.46973	8.11188	12.4083	1.19798	0.217584	0.740471	0.484287	1.00559	0.353085	0.191839	0.842386	0.580807	0.789216	0.217584
circ_00456_intergenic	chr5:105185996-105187360	+	.	.	0	0	1364	0	1	1	.	hsa_circ_0007110	0.700549	rat and human	38.5486	19.3101	25.8764	31.4508	22.1228	8.31451	12.8872	21.1799	14.7389	26.3514	23.6701	20.7289	39.4559	67.9572	8.92616	15.9984	13.5198	5.51481	1.28073	0.283636	0.842372	0.498243	0.494445	0.785529	1.02966	0.217603	1.73402	0.234432	0.217603
circ_00928_Erc1	chr4:152265846-152274059	-	Erc1	.	4	614	8213	0.0747595	1	1	mmu_circ_0013015	hsa_circ_0097864	0.907166	rodent and human	8.1155	12.8734	8.895	8.98594	13.2737	19.9548	12.8872	5.29498	1.96518	4.94088	16.2309	32.9224	6.57598	5.6631	12.8933	10.3519	4.5066	9.65092	0.268067	0.910685	0.777913	0.594928	-0.246994	0.915614	1.15556	0.217603	0.0538264	0.988527	0.217603
circ_00669_Ipp	chr5:135354649-135359472	+	Ipp	.	2	724	4823	0.150114	1	1	mmu_circ_0011079	.		rat and mouse	17.2454	7.72403	10.5123	11.9813	9.95525	5.82015	22.9105	15.8849	12.7737	8.2348	27.7279	14.6322	9.86398	8.49465	10.9098	28.2324	12.6185	24.1273	-0.864283	0.482226	-1.22717	0.218709	-0.324319	0.845167	-0.295521	0.738936	-1.14306	0.458964	0.218709
circ_00860_Sec11a	chr1:142733785-142740091	-	Sec11a	.	3	343	6306	0.0543926	1	0	.	.		rat specific	16.231	20.5974	12.9382	11.9813	14.3798	24.1121	14.3191	15.0024	14.7389	13.1757	12.1732	3.65805	5.47999	5.6631	8.92616	4.70541	6.30924	9.65092	1.2288	0.290013	1.26549	0.218709	1.067	0.399606	0.47141	0.627734	-0.0488973	0.988527	0.218709
circ_00844_Pcsk2	chr3:137882124-137910272	+	Pcsk2	.	5	810	28148	0.0287765	1	1	.	hsa_circ_0114751	0.893827	rat and human	22.3176	18.0227	19.4073	14.9766	19.9105	13.3032	5.72764	16.7674	13.7563	6.58784	5.41032	4.87739	4.38399	15.5735	6.94257	11.293	11.7172	11.719	0.784275	0.517625	0.462098	0.717994	0.0425812	0.993872	-1.06131	0.218716	-0.416857	0.884694	0.218716
circ_00951_intergenic	chr10:2980320-2982192	-	.	.	0	0	1872	0	1	0	.	.		rat specific	0	7.72403	19.4073	19.4695	0	9.97741	0	37.0648	0	44.4679	23.6701	8.53544	6.57598	0	16.8605	0	4.5066	0	2.60575	0.636524	2.72458	0.607628	3.05169	0.625167	4.09936	0.218716	2.39744	0.832583	0.218716
circ_00981_Mon2	chr7:66761910-66765565	+	Mon2	.	3	389	3655	0.106429	1	1	.	.		rat specific	9.12993	14.1607	5.66045	16.4742	13.2737	13.3032	9.30741	6.17747	21.617	0	9.46805	6.09674	4.38399	0	7.93437	22.586	12.6185	6.89351	-0.55378	NA	0.0483511	0.986501	-0.18161	0.94709	-1.28201	0.218716	-1.6826	0.399083	0.218716
circ_00090_C2cd3	chr1:165414770-165415667	+	C2cd3	.	2	281	897	0.313267	1	1	.	.		rat specific	61.8807	81.1023	134.234	101.841	43.1394	157.976	46.537	99.7221	66.8162	46.1149	24.3464	45.1159	70.1438	144.409	47.6062	75.2865	85.6254	41.3611	0.46239	0.682037	0.591036	0.551583	0.0766644	0.968085	-0.823653	0.221445	0.369496	0.872116	0.221445
circ_00146_Gli3	chr17:52477331-52555114	-	Gli3	.	2	408	77783	0.0052454	1	1	mmu_circ_0004514	hsa_circ_0134318		rodent and human	47.6785	43.7695	61.4564	143.775	37.6087	59.033	74.4593	59.1272	24.5648	44.4679	47.3403	60.9674	37.2639	16.9893	40.6636	44.2308	37.8554	39.293	0.338617	0.791605	0.995093	0.221735	0.389638	0.773819	0.333235	0.657435	-0.339182	0.882024	0.221735
circ_00325_intergenic	chr8:33312320-33317709	+	.	.	0	0	5389	0	1	1	mmu_circ_0001764	hsa_circ_0024840		rodent and human	29.4187	21.8848	36.3886	17.2231	37.6087	38.2467	15.035	43.2423	46.1818	16.4696	27.0516	7.31609	38.3599	58.0468	19.8359	39.5254	33.3488	24.8166	-0.141433	0.956548	-0.0728137	0.970133	0.0918098	0.960075	-0.89393	0.222759	0.242014	0.919004	0.222759
circ_00137_intergenic	chrX:144328479-144330480	+	.	.	0	0	2001	0	1	0	.	hsa_circ_0001946		rat and human	17.2454	24.4594	25.0677	7.48828	47.564	18.2919	40.8094	15.0024	93.3461	27.9983	29.7567	380.437	67.9518	80.6992	114.057	91.2849	31.5462	24.8166	-1.14275	0.59199	-1.01662	0.626961	0.0150273	0.993872	1.57102	0.223889	0.833859	0.854658	0.223889
circ_00466_intergenic	chr16:85590482-85595037	+	.	.	0	0	4555	0	1	0	.	.		rat specific	17.2454	25.7468	31.5368	25.4602	33.1842	24.9435	31.502	7.94247	13.7563	32.9392	23.6701	31.7031	6.57598	5.6631	23.8031	12.2341	14.4211	19.9912	0.670765	0.567702	0.826646	0.427166	0.199131	0.913996	0.898151	0.224702	-0.342091	0.898811	0.224702
circ_00196_Sgsm1	chr12:49373408-49373996	+	Sgsm1	.	1	588	588	1	1	1	.	.		rat specific	47.6785	16.7354	63.0736	64.3992	36.5026	58.2015	41.5254	67.9522	38.321	18.1166	23.6701	37.7998	39.4559	48.1363	16.8605	56.4649	47.77	34.4676	-0.0991451	0.959632	0.208259	0.85776	0.0956108	0.955755	-0.791402	0.225292	-0.419254	0.852592	0.225292
circ_00405_Pcsk5	chr1:236196242-236229567	+	Pcsk5	.	4	576	33325	0.0172843	1	1	mmu_circ_0000937	hsa_circ_0087234		rodent and human	43.6208	27.0341	29.9195	16.4742	22.1228	26.6064	10.0234	11.4725	38.321	13.1757	10.1443	18.2902	30.6879	60.8783	16.8605	32.9378	20.7304	24.1273	0.374864	0.793673	-0.255102	0.847455	-0.396975	0.792572	-0.92093	0.225292	0.463085	0.854658	0.225292
circ_00437_Nlgn1	chr2:111771931-111772738	-	Nlgn1	.	1	807	807	1	1	1	mmu_circ_0010603	hsa_circ_0003046		rodent and human	28.4042	12.8734	12.1295	17.2231	21.0166	16.629	25.7744	20.2974	18.6692	36.2331	39.9011	20.7289	30.6879	11.3262	33.7211	17.8805	18.0264	20.6805	-0.0870234	0.96005	-0.0548212	0.975247	0.197036	0.903075	0.780579	0.225292	0.439812	0.848145	0.225292
circ_00465_Ccdc148	chr3:45033237-45088995	-	Ccdc148	.	3	487	55758	0.0087342	1	1	mmu_circ_0010039	.		rat and mouse	29.4187	25.7468	14.5555	16.4742	17.6982	22.4492	47.253	15.8849	15.7215	29.6453	23.6701	30.4837	16.44	7.07887	24.7949	8.46973	13.5198	22.0592	0.633502	0.605635	0.34474	0.800292	0.837923	0.48946	0.900179	0.225292	0.143471	0.951418	0.225292
circ_00784_intergenic	chr17:51980917-52027612	+	.	.	0	0	46695	0	1	0	.	.		rat specific	0	20.5974	8.895	11.9813	9.95525	18.2919	5.72764	15.0024	14.7389	13.1757	12.1732	0	6.57598	19.8208	14.8769	15.9984	21.6317	24.1273	-1.10268	0.514353	-0.61599	0.721054	-0.813667	0.702001	-1.28089	0.225292	-0.594499	0.870576	0.225292
circ_00861_Nmt1	chr10:91140958-91159440	+	Nmt1	.	10	1339	18482	0.0724489	1	1	.	.		rat specific	12.1732	15.4481	7.27773	15.7254	7.74297	10.8089	19.3308	11.4725	10.8085	0	10.1443	29.2644	8.76798	11.3262	29.7539	5.64649	2.70396	8.27221	1.03161	0.529137	1.03672	0.498243	1.31187	0.429982	1.24817	0.225292	1.57826	0.404425	0.225292
circ_00937_Nars2	chr1:161928870-161932898	+	Nars2	.	3	372	4028	0.0923535	1	1	.	hsa_circ_0023816		rat and human	6.08662	3.86201	12.1295	9.73477	8.84911	17.4605	3.57977	8.82496	17.6866	13.1757	4.05774	7.31609	10.96	16.9893	7.93437	20.7038	11.7172	17.2338	-1.12383	0.432531	-0.455111	0.771444	-0.751409	0.652288	-1.10738	0.225292	-0.489392	0.873174	0.225292
circ_00310_intergenic	chr12:8189806-8220963	-	.	.	0	0	31157	0	1	1	.	.		rat specific	36.5197	18.0227	34.7714	35.9438	18.8044	31.5951	20.0467	39.7123	43.234	8.2348	23.6701	25.6063	30.6879	63.7099	17.8523	42.3487	37.8554	26.1953	-0.235431	0.882463	-0.285875	0.814397	-0.0496911	0.989715	-0.841497	0.226713	0.0622964	0.98041	0.226713
circ_00608_Slc33a1	chr2:154522318-154526697	-	Slc33a1	.	3	519	4379	0.11852	1	1	.	hsa_circ_0001350		rat and human	20.2887	18.0227	19.4073	12.7301	6.63683	19.1234	10.7393	11.4725	25.5474	11.5287	12.1732	9.75479	19.728	26.8997	13.8851	17.8805	19.829	23.4379	-0.085868	0.96005	-0.650179	0.531851	-0.380284	0.789249	-0.866556	0.228367	-0.0373931	0.988527	0.228367
circ_01027_Arpp21	chr8:120442502-120446457	-	Arpp21	.	4	470	3955	0.118837	1	0	mmu_circ_0001849	hsa_circ_0123615		rodent and human	17.2454	3.86201	7.27773	19.4695	17.6982	8.31451	11.4553	13.2374	11.7911	16.4696	6.08661	6.09674	4.38399	15.5735	6.94257	1.88216	7.21056	6.89351	0.822815	NA	1.48677	0.228692	1.16992	0.448499	0.751217	0.482533	0.694559	0.841964	0.228692
circ_00461_intergenic	chr2:33950933-33955969	-	.	.	0	0	5036	0	1	0	mmu_circ_0000495	hsa_circ_0001492	0.923077	rodent and human	13.1877	15.4481	13.7468	15.7254	27.6535	0	29.3541	6.17747	0	26.3514	42.6062	120.715	17.536	0	33.7211	7.52865	10.8158	19.9912	0.140573	0.966811	0.169277	0.974396	-0.103587	0.993872	2.30363	0.228959	0.423562	0.951418	0.228959
circ_00319_Thoc2	chrX:128202171-128205259	-	Thoc2	.	4	357	3088	0.115609	1	1	.	.		rat specific	22.3176	21.8848	13.7468	20.2184	23.2289	14.9661	35.7977	18.5324	26.53	31.2922	43.2825	21.9483	42.7439	21.2366	62.4831	24.4681	44.1647	46.1865	-1.00563	0.278124	-0.987089	0.229159	-0.504288	0.687456	-0.235527	0.74739	0.149809	0.944124	0.229159
circ_00147_Epha7	chr5:43659899-43661144	+	Epha7	.	2	492	1245	0.395181	1	1	mmu_circ_0011552	hsa_circ_0077398	0.619919	rodent and human	32.462	32.1835	49.3268	47.925	44.2455	32.4266	65.8678	52.9498	44.2166	64.2314	38.5485	70.7222	61.3758	33.9786	68.4339	45.1719	68.5003	99.2666	-0.89728	0.229162	-0.779962	0.256519	-0.387266	0.724053	-0.319545	0.592208	-0.373977	0.839108	0.229162
circ_00469_Stk39	chr3:54547245-54566332	-	Stk39	.	4	420	19087	0.0220045	1	1	mmu_circ_0001028	hsa_circ_0001079	0.819048	rodent and human	3.04331	9.01137	11.3209	20.2184	23.2289	27.4379	25.7744	24.7099	11.7911	8.2348	40.5774	28.045	27.3999	7.07887	34.7129	18.8216	23.4343	19.9912	-1.40048	0.229162	0.187206	0.908712	0.00937024	0.993872	0.35109	0.689611	0.175961	0.950852	0.229162
circ_00011_intergenic	chr9:94463646-94481167	+	.	.	0	0	17521	0	1	1	mmu_circ_0000057	hsa_circ_0003341	0.828921	rodent and human	288.1	303.812	249.06	231.388	165.921	187.908	251.3	200.327	253.508	317.863	275.25	417.017	401.135	273.245	286.629	271.973	261.383	219.903	0.15848	0.827859	-0.360245	0.498243	-0.0939129	0.913996	0.422193	0.232202	0.353655	0.692846	0.232202
circ_00071_Robo1	chr11:10020677-10022991	+	Robo1	.	3	388	2314	0.167675	1	1	mmu_circ_0000698	hsa_circ_0066568	0.829897	rodent and human	62.8951	99.125	83.2895	109.329	86.2788	136.358	90.2103	82.9546	128.719	67.5253	88.5939	60.9674	82.1998	103.352	88.2698	108.224	100.047	101.335	-0.33983	0.631395	0.104942	0.900053	-0.0393385	0.977585	-0.497378	0.23381	-0.180201	0.898811	0.23381
circ_00635_Astn2	chr5:81467697-81474673	-	Astn2	.	3	410	6976	0.0587729	1	1	mmu_circ_0011751	hsa_circ_0088267	0.785366	rodent and human	11.1588	16.7354	17.79	29.9531	6.63683	21.6177	20.7627	16.7674	25.5474	3.29392	6.08661	7.31609	5.47999	53.7994	8.92616	16.9395	15.3224	7.58286	0.209516	0.944357	0.575091	0.709738	0.672288	0.724053	-1.20821	0.234321	0.753701	0.778267	0.234321
circ_00155_Kcnk2	chr13:107733301-107772361	-	Kcnk2	.	3	488	39060	0.0124936	1	0	.	.		rat specific	40.5775	34.7581	25.0677	41.9344	28.7596	52.3814	66.5838	150.024	16.704	93.8767	93.328	21.9483	12.056	9.91042	28.7621	25.4092	78.4148	67.5564	-0.776725	0.556118	-0.475982	0.733753	0.444386	0.789249	0.286554	0.772482	-1.73994	0.234432	0.234432
circ_00931_Ppp3cc	chr15:51915279-51944899	-	Ppp3cc	.	9	1089	29620	0.0367657	1	1	mmu_circ_0000550	.		rat and mouse	7.10106	9.01137	6.46909	13.4789	5.53069	6.65161	22.1946	4.41248	2.94777	26.3514	7.43918	30.4837	13.152	0	21.8195	9.41081	4.5066	11.719	-0.201837	0.959632	0.00876494	0.999342	0.22463	0.937821	1.29313	0.235869	0.472398	0.899642	0.235869
circ_00148_Ankfy1	chr10:59294313-59298784	+	Ankfy1	.	3	440	4471	0.098412	1	1	mmu_circ_0003330	hsa_circ_0005651	0.543182	rodent and human	80.1405	61.7922	58.2218	39.6879	30.9719	29.9322	78.755	61.7747	27.5125	72.4662	72.363	67.0642	53.7039	21.2366	69.4257	33.8789	54.9805	44.8078	0.581111	0.517625	-0.40712	0.667414	0.337656	0.780459	0.663981	0.235877	0.127034	0.951418	0.235877
circ_00527_intergenic	chr11:34495232-34500943	-	.	.	0	0	5711	0	1	1	mmu_circ_0000712	hsa_circ_0061654		rodent and human	31.4475	15.4481	21.0245	38.9391	18.8044	27.4379	26.4903	18.5324	13.7563	9.88176	6.76289	6.09674	17.536	33.9786	7.93437	12.2341	17.1251	13.787	0.662261	0.565588	0.992966	0.29182	0.457645	0.764513	-0.960169	0.235877	0.429291	0.870576	0.235877
circ_00154_Tm2d3	chr1:126573473-126583015	+	Tm2d3	.	1	120	9542	0.012576	1	0	.	.		rat specific	45.6497	60.5049	58.2218	40.4367	76.3236	53.2128	26.4903	30.0049	45.1992	70.8193	39.9011	99.9866	40.5519	75.0361	104.139	43.2897	61.2898	24.1273	0.359604	0.744843	0.401449	0.691924	-0.339053	0.789249	0.706203	0.236167	0.780995	0.53205	0.236167
circ_00789_App	chr11:24527898-24550752	-	App	.	3	510	22854	0.0223156	1	1	.	hsa_circ_0115731		rat and human	13.1877	12.8734	8.895	17.9719	8.84911	19.1234	3.57977	10.59	12.7737	8.2348	13.5258	8.53544	0	14.1577	12.8933	28.2324	18.9277	17.2338	-0.887076	0.517625	-0.468947	0.750711	-1.27653	0.346266	-1.04654	0.236167	-1.2653	0.475024	0.236167
circ_00800_Rabep1	chr10:57508984-57541484	+	Rabep1	.	7	1061	32500	0.0326462	1	1	mmu_circ_0003309	.		rat and mouse	10.1444	12.8734	12.1295	4.49297	6.63683	10.8089	7.15955	17.6499	5.89554	21.4105	16.9072	43.8965	6.57598	8.49465	14.8769	15.0573	19.829	8.27221	-0.286082	0.882489	-0.965793	0.423498	-0.48052	0.785529	0.932122	0.236167	-0.499116	0.870323	0.236167
circ_01026_Tbcel	chr8:46716190-46730691	-	Tbcel	.	6	973	14501	0.0670988	1	1	mmu_circ_0001767	hsa_circ_0003302	0.750257	rodent and human	9.12993	5.14935	17.79	12.7301	15.4859	3.3258	12.8872	8.82496	4.91295	16.4696	13.5258	14.6322	13.152	0	9.91796	0	4.5066	12.4083	0.902651	NA	0.843642	0.658288	0.622534	0.79343	1.34815	0.236167	0.440049	0.909253	0.236167
circ_00048_Anapc7	chr12:39627015-39635912	-	Anapc7	.	3	386	8897	0.0433854	1	1	mmu_circ_0012079	hsa_circ_0028193		rodent and human	80.1405	126.159	80.055	111.575	97.3402	94.7854	101.666	98.8396	131.667	115.287	165.691	95.1092	215.911	127.42	155.712	131.751	140.606	191.64	-0.70698	0.236674	-0.61277	0.268301	-0.486705	0.48946	-0.294391	0.527554	0.105224	0.944124	0.236674
circ_00356_Atxn1	chr17:19160993-19250082	+	Atxn1	.	2	258	89089	0.002896	1	0	.	.		rat specific	22.3176	15.4481	39.6232	24.7113	9.95525	25.775	35.0818	25.5924	23.5822	9.88176	30.433	12.1935	31.7839	33.9786	30.7457	23.527	33.3488	39.293	-0.296039	0.825969	-0.655551	0.507018	-0.190271	0.903075	-0.800524	0.236897	-0.0022617	0.999656	0.236897
circ_00384_Slc30a7	chr2:218919130-218929338	-	Slc30a7	.	3	337	10208	0.0330133	1	1	mmu_circ_0010378	hsa_circ_0013353	0.743202	rodent and human	27.3898	25.7468	28.3023	14.2277	24.335	19.1234	5.72764	29.1224	29.4777	8.2348	22.9938	34.1418	13.152	25.4839	19.8359	28.2324	41.4607	49.6333	-0.553318	0.633486	-1.06384	0.256519	-0.913481	0.429982	-0.845667	0.238102	-1.04347	0.458964	0.238102
circ_00227_Ppfibp1	chr4:181372549-181375305	+	Ppfibp1	.	2	305	2756	0.110668	1	1	.	hsa_circ_0002357	0.616393	rat and human	41.5919	42.4822	42.8577	96.5988	18.8044	61.5273	40.0935	46.7723	49.1295	29.6453	23.6701	37.7998	31.7839	41.0575	4.95898	36.7022	23.4343	23.4379	0.606887	0.616549	1.09591	0.239603	0.704797	0.582982	0.11972	0.900933	-0.122265	0.960117	0.239603
circ_00160_intergenic	chr1:102656456-102660697	-	.	.	0	0	4241	0	1	1	mmu_circ_0014228	.		rat and mouse	43.6208	74.6656	47.7095	65.8969	57.5192	91.4596	47.253	59.1272	72.7117	23.0574	32.4619	18.2902	35.0719	87.778	29.7539	54.5827	36.0528	32.3995	0.429017	0.649457	0.812284	0.268301	0.543204	0.594948	-0.705251	0.241388	0.296236	0.884694	0.241388
circ_00436_Pi4k2a	chr1:261347527-261350203	+	Pi4k2a	.	3	487	2676	0.181988	1	1	mmu_circ_0007795	.		rat and mouse	17.2454	15.4481	18.5986	37.4414	26.5473	18.2919	17.1829	25.5924	23.5822	8.2348	17.5835	23.1676	20.8239	12.742	26.7785	29.1735	27.0396	27.574	-0.700126	0.488617	-0.020602	0.991159	-0.342615	0.789249	-0.737767	0.243496	-0.451906	0.823897	0.243496
circ_00759_intergenic	chr7:28987513-28990116	+	.	.	0	0	2603	0	1	1	.	hsa_circ_0004925		rat and human	16.231	9.01137	13.7468	23.9625	8.84911	22.4492	11.4553	11.4725	15.7215	9.88176	8.79176	10.9741	26.3039	7.07887	20.8277	10.3519	9.0132	5.51481	0.680078	0.6153	1.18938	0.243528	0.64735	0.693443	0.259152	0.799888	1.16514	0.458914	0.243528
circ_00966_Myo18a	chr10:65065613-65066693	-	Myo18a	.	1	1080	1080	1	1	1	mmu_circ_0003396	hsa_circ_0106466		rodent and human	21.3032	14.1607	12.9382	24.7113	8.84911	13.3032	7.15955	30.8874	0	3.29392	11.4969	6.09674	5.47999	14.1577	0	1.88216	8.11188	2.06805	2.01827	NA	1.9808	0.243528	1.673	0.429982	0.861992	0.565663	0.666546	0.887074	0.243528
circ_00188_Camsap1	chr3:3413578-3414759	-	Camsap1	.	2	425	1181	0.359864	1	1	mmu_circ_0009762	hsa_circ_0001900	0.771765	rodent and human	44.6352	47.6315	46.9009	38.1902	40.9271	46.5612	27.9222	45.0073	55.0251	29.6453	25.699	41.4578	26.3039	116.094	31.7375	43.2897	63.9937	53.08	-0.205207	0.888071	-0.352073	0.744442	-0.332638	0.79343	-0.736596	0.243567	0.0981744	0.960117	0.243567
circ_00164_intergenic	chr7:102723272-102723586	+	.	.	0	0	314	0	1	1	mmu_circ_0000604	.		rat and mouse	35.5053	57.9302	42.0491	34.4461	19.9105	66.5161	20.7627	40.5948	23.5822	60.9375	62.2186	30.4837	12.056	135.914	21.8195	100.696	44.1647	84.1009	-0.76078	0.562712	-0.916315	0.434438	-1.43258	0.246793	-0.574296	0.518705	-0.448018	0.874637	0.246793
circ_00385_intergenic	chrX:82845575-82846306	-	.	.	0	0	731	0	1	0	.	.		rat specific	10.1444	16.7354	34.7714	22.4648	19.9105	18.2919	0	12.3549	24.5648	19.7635	15.5547	39.0192	60.2799	7.07887	23.8031	31.9968	27.0396	62.731	-0.974451	0.532315	-1.00834	0.493236	-1.75158	0.246793	-0.722493	0.50038	-0.41269	0.899642	0.246793
circ_00483_Pdzd8	chr1:280466846-280496241	-	Pdzd8	.	3	389	29395	0.0132335	1	1	mmu_circ_0007980	hsa_circ_0092826	0.894602	rodent and human	17.2454	20.5974	25.8764	24.7113	8.84911	14.1347	10.0234	14.1199	14.7389	24.7044	22.3176	12.1935	24.1119	14.1577	31.7375	22.586	24.3356	38.6037	-0.426499	0.71648	-0.825098	0.364572	-1.15622	0.246793	-0.541012	0.441864	-0.27961	0.899642	0.246793
circ_00600_intergenic	chr7:103024403-103025030	+	.	.	0	0	627	0	1	0	.	.		rat specific	24.3465	21.8848	17.79	11.2324	16.5921	9.14596	28.6382	12.3549	28.4951	23.0574	7.43918	17.0709	31.7839	8.49465	25.7867	9.41081	7.21056	11.0296	1.19807	0.283636	0.394064	0.788326	1.32268	0.246793	0.707814	0.398088	1.26842	0.376472	0.246793
circ_01042_Ppp3ca	chr2:242041488-242126473	+	Ppp3ca	.	5	724	84985	0.0085192	1	1	mmu_circ_0010481	.		rat and mouse	6.08662	5.14935	9.70364	3.74414	8.84911	9.14596	2.14786	10.59	1.96518	13.1757	11.4969	4.87739	15.344	12.742	19.8359	15.0573	14.4211	13.787	-1.01691	NA	-1.0117	0.423294	-1.56699	0.246793	-0.551399	0.57103	0.158128	0.951418	0.246793
circ_00750_Papd7	chr1:36417424-36419485	+	Papd7	.	3	292	2061	0.141679	1	1	mmu_circ_0000477	hsa_circ_0071769	0.907534	rodent and human	8.1155	11.586	18.5986	17.2231	18.8044	10.8089	7.8755	4.41248	10.8085	11.5287	8.79176	10.9741	16.44	29.7313	8.92616	27.2914	19.829	11.719	-0.589301	0.6429	-0.323415	0.814275	-1.34478	0.247192	-0.921675	0.248491	-0.111091	0.965549	0.247192
circ_00624_intergenic	chr7:122834691-122835329	+	.	.	0	0	638	0	1	1	mmu_circ_0005874	hsa_circ_0007297	0.867717	rodent and human	23.3321	15.4481	13.7468	8.98594	11.0614	9.97741	13.6031	11.4725	15.7215	23.0574	11.4969	13.4128	26.3039	15.5735	26.7785	24.4681	16.2238	19.9912	-0.209534	0.89381	-1.02216	0.247963	-0.574157	0.646639	-0.393987	0.599679	0.194383	0.936725	0.247963
circ_00331_Pwwp2a	chr10:29318808-29319752	+	Pwwp2a	.	1	944	944	1	1	1	mmu_circ_0000254	hsa_circ_0074837	0.879793	rodent and human	35.5053	41.1948	28.3023	19.4695	61.9438	47.3927	34.3658	32.6524	14.7389	62.5845	19.6124	30.4837	13.152	25.4839	35.7047	25.4092	24.3356	12.4083	0.761184	0.514353	1.05212	0.256519	0.414271	0.785529	0.832831	0.248282	0.272739	0.909253	0.248282
circ_00512_intergenic	chr6:60575639-60585433	+	.	.	0	0	9794	0	1	1	mmu_circ_0000367	.		rat and mouse	5.07219	7.72403	12.1295	40.4367	7.74297	15.7976	5.72764	7.94247	11.7911	24.7044	37.8722	13.4128	13.152	9.91042	36.6965	7.52865	14.4211	53.7694	-1.60212	0.24939	-0.24221	0.900053	-1.60051	0.27045	0.00576803	0.996329	-0.340277	0.917123	0.24939
circ_00735_Kif1b	chr5:166038320-166042679	-	Kif1b	.	4	560	4359	0.12847	1	1	mmu_circ_0011423	hsa_circ_0110258		rodent and human	11.1588	14.1607	18.5986	19.4695	5.53069	19.1234	6.44359	15.0024	16.704	23.0574	18.2598	21.9483	10.96	8.49465	9.91796	19.7627	7.21056	6.89351	0.403193	0.800689	0.426768	0.763156	0.173244	0.937154	0.909574	0.251947	-0.179245	0.951418	0.251947
circ_00727_intergenic	chr2:145248470-145297502	-	.	.	0	0	49032	0	1	0	mmu_circ_0001130	hsa_circ_0100368	0.377171	rodent and human	7.10106	3.86201	15.3641	5.2418	19.9105	17.4605	9.30741	9.70746	18.6692	9.88176	12.8495	10.9741	14.248	22.6524	6.94257	16.9395	22.533	26.1953	-1.27204	0.300024	-0.649802	0.60975	-0.819148	0.568937	-0.948429	0.255472	-0.614863	0.81305	0.255472
circ_00034_Pank1	chr1:253147924-253148277	-	Pank1	.	1	353	353	1	1	1	mmu_circ_0007714	hsa_circ_0094360	0.909348	rodent and human	222.162	169.929	148.789	215.663	146.01	251.93	133.884	210.034	135.598	130.11	95.3568	54.8707	119.464	148.656	97.196	146.809	143.31	93.7518	0.49681	0.508231	0.681815	0.256519	0.323308	0.74599	-0.458997	0.359607	-0.0727822	0.962546	0.256519
circ_00266_Erc1	chr4:152214415-152233430	-	Erc1	.	1	161	19015	0.008467	1	1	mmu_circ_0013013	hsa_circ_0097961	0.795222	rodent and human	34.4909	39.9075	28.3023	51.6692	27.6535	49.887	39.3775	46.7723	40.2862	36.2331	37.8722	35.3611	28.4959	16.9893	23.8031	21.6449	24.3356	31.0208	0.395622	0.643548	0.75081	0.256519	0.705652	0.372017	0.501751	0.36178	-0.147539	0.944124	0.256519
circ_00623_Macrod1	chr1:222318742-222319656	+	Macrod1	.	2	219	914	0.239606	1	1	.	hsa_circ_0096088		rat and human	10.1444	14.1607	16.1727	14.2277	16.5921	14.9661	13.6031	22.9449	17.6866	18.1166	9.46805	9.75479	16.44	28.3155	13.8851	17.8805	25.237	18.6125	-0.600543	0.574285	-0.433881	0.69546	-0.191041	0.903075	-0.782617	0.258822	-0.0956214	0.965549	0.258822
circ_00764_Nrcam	chr6:64847536-64861750	+	Nrcam	.	4	519	14214	0.0365133	1	0	.	.		rat specific	9.12993	9.01137	5.66045	8.98594	5.53069	7.48306	17.1829	11.4725	11.7911	16.4696	22.3176	25.6063	9.86398	7.07887	18.8441	9.41081	13.5198	26.1953	-1.08641	0.373709	-1.1599	0.259476	-0.291081	0.866387	0.382044	0.657435	-0.448326	0.870576	0.259476
circ_00348_Linc01158	chr9:49445633-49449263	-	Linc01158	.	3	430	3630	0.118457	1	0	.	.		rat specific	23.3321	33.4708	25.8764	41.9344	8.84911	19.1234	46.537	27.3574	23.5822	18.1166	18.2598	19.5096	29.5919	22.6524	38.68	45.1719	17.1251	34.4676	-0.233465	0.882489	-0.443538	0.699392	0.0191221	0.993872	-0.792154	0.261908	-0.0805662	0.970751	0.261908
circ_00637_Vps50	chr4:28488036-28495139	+	Vps50	.	4	419	7103	0.0589892	1	1	mmu_circ_0013304	hsa_circ_0002620	0.75895	rodent and human	8.1155	14.1607	12.1295	9.73477	13.2737	14.9661	16.467	21.1799	17.6866	23.0574	20.2887	28.045	23.0159	5.6631	21.8195	8.46973	9.91452	21.3699	-0.241448	0.893967	-0.0967466	0.966408	0.450227	0.770081	0.811892	0.266945	0.350462	0.887074	0.266945
circ_00408_intergenic	chr14:43420838-43461320	+	.	.	0	0	40482	0	1	0	mmu_circ_0012734	hsa_circ_0069561	0.901592	rodent and human	36.5197	15.4481	19.4073	29.2043	40.9271	24.1121	19.3308	22.0624	16.704	21.4105	16.2309	17.0709	21.9199	25.4839	11.9016	28.2324	31.5462	27.574	-0.283438	0.816343	0.100706	0.937685	-0.584944	0.582982	-0.694767	0.266968	-0.577532	0.7125	0.266968
circ_00783_Smad4	chr18:69634005-69657373	-	Smad4	.	9	1436	23368	0.0614516	1	1	mmu_circ_0007492	hsa_circ_0108590	0.767247	rodent and human	9.12993	18.0227	8.895	9.73477	21.0166	12.4718	7.8755	3.52998	12.7737	21.4105	17.5835	24.387	12.056	8.49465	29.7539	15.9984	13.5198	3.44676	0.12946	0.959632	0.398106	0.800292	-0.432828	0.820689	0.959752	0.267181	0.658194	0.81305	0.267181
circ_00157_Atl2	chr6:2599222-2605598	+	Atl2	.	5	489	6376	0.0766939	1	1	.	.		rat specific	55.794	64.3669	65.4995	59.9063	23.2289	54.8757	120.996	48.5373	16.704	51.0557	71.6867	48.7739	40.5519	5.6631	61.4914	21.6449	40.5594	30.3315	1.00413	0.421647	0.582944	0.664409	1.01598	0.429982	0.896077	0.269978	0.235842	0.940887	0.269978
circ_01029_Snx27	chr2:195768839-195795666	-	Snx27	.	4	595	26827	0.0221791	1	1	mmu_circ_0010930	hsa_circ_0014184	0.67563	rodent and human	7.10106	9.01137	5.66045	9.73477	4.42455	3.3258	18.6148	20.2974	12.7737	13.1757	11.4969	12.1935	10.96	9.91042	7.93437	5.64649	7.21056	8.27221	0.00757061	NA	-0.252597	0.882592	1.28448	0.275882	0.781577	0.367213	0.430609	0.884913	0.275882
circ_00523_Stk3	chr7:73808150-73848871	-	Stk3	.	5	658	40721	0.0161587	1	1	mmu_circ_0000585	hsa_circ_0085046	0.899696	rodent and human	26.3754	15.4481	22.6418	12.7301	18.8044	15.7976	11.4553	12.3549	7.86073	24.7044	22.9938	17.0709	28.4959	11.3262	31.7375	22.586	19.829	24.1273	-0.0367629	0.966811	-0.506506	0.618246	-1.06465	0.276902	-0.0434251	0.965119	0.126623	0.951418	0.276902
circ_00455_Gabbr2	chr5:62334093-62357362	-	Gabbr2	.	5	596	23269	0.0256135	1	1	mmu_circ_0011646	.		rat and mouse	26.3754	16.7354	22.6418	29.9531	12.1675	19.9548	31.502	34.4174	18.6692	24.7044	22.3176	24.387	25.2079	19.8208	13.8851	13.1751	13.5198	16.5444	0.607046	0.5546	0.536819	0.584701	0.967434	0.306935	0.70983	0.278127	0.433853	0.851036	0.278127
circ_00407_Ubac2	chr15:108315937-108318732	+	Ubac2	.	3	358	2795	0.128086	1	1	mmu_circ_0000568	hsa_circ_0030720		rodent and human	14.2021	24.4594	28.3023	9.73477	24.335	19.1234	22.9105	33.5349	24.5648	18.1166	29.0804	4.87739	23.0159	38.2259	15.8687	30.1146	27.0396	35.8463	-0.47325	0.706759	-0.827393	0.409658	-0.203714	0.903075	-0.792428	0.278449	-0.291482	0.899642	0.278449
circ_00561_Usp32	chr10:72389569-72417059	-	Usp32	.	2	288	27490	0.0104765	1	1	mmu_circ_0000303	hsa_circ_0107302	0.929825	rodent and human	29.4187	14.1607	21.0245	17.2231	17.6982	14.1347	2.14786	23.8274	27.5125	14.8226	10.1443	9.75479	19.728	21.2366	11.9016	31.0557	4.5066	33.7782	-0.101914	0.960955	-0.506676	0.744613	-0.397846	0.842036	-1.02433	0.279801	-0.405295	0.8973	0.279801
circ_00958_Pcca	chr15:109125712-109141568	+	Pcca	.	7	358	15856	0.0225782	1	1	mmu_circ_0005020	hsa_circ_0030766		rodent and human	3.04331	18.0227	6.46909	9.73477	11.0614	4.15725	16.467	16.7674	0	23.0574	15.5547	10.9741	17.536	5.6631	19.8359	14.1162	0	5.51481	0.468885	0.866655	0.34841	0.88838	0.783161	0.756246	1.33603	0.280473	1.15572	0.7125	0.280473
circ_00027_Rere	chr5:167516580-167526275	+	Rere	.	3	308	9695	0.031769	1	1	mmu_circ_0001302	hsa_circ_0002158	0.607143	rodent and human	85.2127	126.159	144.746	211.918	148.223	147.998	136.747	80.3072	177.849	153.167	123.085	310.934	210.431	104.767	236.047	178.805	232.541	215.767	-0.81558	0.283636	-0.302323	0.739397	-0.668447	0.429982	-0.0978011	0.887805	-0.18231	0.919004	0.283636
circ_00985_intergenic	chr1:255685047-255694514	-	.	.	0	0	9467	0	1	1	mmu_circ_0007736	hsa_circ_0004224	0.942761	rodent and human	0	7.72403	4.85182	11.2324	12.1675	4.15725	5.01168	0	20.6344	27.9983	8.79176	4.87739	18.632	14.1577	9.91796	15.0573	11.7172	18.6125	-1.88561	0.283636	-0.729868	0.700275	-0.849419	0.721901	-0.170037	0.908074	-0.0931049	0.981803	0.283636
circ_00763_intergenic	chr1:102650352-102660697	-	.	.	0	0	10345	0	1	1	mmu_circ_0014227	.		rat and mouse	8.1155	14.1607	15.3641	16.4742	19.9105	39.0782	2.14786	14.1199	20.6344	4.94088	10.1443	0	4.38399	24.0682	8.92616	7.52865	13.5198	15.8551	0.0223045	0.985774	1.02583	0.48792	-0.0284633	0.993872	-1.19538	0.283739	-0.0192711	0.994454	0.283739
circ_00932_Spred2	chr14:104268361-104277402	+	Spred2	.	3	412	9041	0.0455702	1	1	.	hsa_circ_0007961	0.805825	rat and human	10.1444	5.14935	16.1727	10.4836	7.74297	12.4718	5.72764	7.94247	21.617	3.29392	5.41032	9.75479	10.96	9.91042	16.8605	6.58757	9.91452	21.3699	-0.254879	NA	-0.314336	0.847455	-0.145767	0.95106	-1.04241	0.288498	-0.0144528	0.994454	0.288498
circ_01017_Herc2	chr1:114597219-114599418	+	Herc2	.	3	500	2199	0.227376	1	1	.	hsa_circ_0002959		rat and human	6.08662	6.43669	8.08636	4.49297	11.0614	14.9661	4.29573	7.94247	13.7563	9.88176	6.08661	3.65805	6.57598	39.6417	3.96718	10.3519	11.7172	19.9912	-1.03012	NA	-0.480387	0.79336	-0.723016	0.732145	-1.14378	0.290532	0.206205	0.951418	0.290532
circ_00337_Acvr2a	chr3:33003597-33006797	+	Acvr2a	.	3	473	3200	0.147813	1	1	mmu_circ_0001017	hsa_circ_0001073	0.894292	rodent and human	41.5919	20.5974	39.6232	52.418	16.5921	23.2806	23.6265	28.2399	30.4603	21.4105	28.4042	17.0709	26.3039	12.742	13.8851	47.0541	34.2502	29.6421	-0.107056	0.959632	-0.243032	0.829352	-0.429614	0.751068	-0.704229	0.290729	-1.05462	0.395785	0.290729
circ_00106_intergenic	chr20:27278617-27279990	-	.	.	0	0	1373	0	1	1	.	hsa_circ_0006151		rat and human	54.7796	86.2517	50.9441	77.8781	70.7929	133.864	74.4593	85.6021	62.8858	52.7027	58.1609	19.5096	62.4718	77.8676	46.6144	42.3487	57.6845	68.9351	0.170851	0.893967	0.73982	0.293439	0.396515	0.724053	-0.368207	0.540711	0.134607	0.944124	0.293439
circ_00606_Tanc1	chr3:45832485-45845123	+	Tanc1	.	3	423	12638	0.0334705	1	1	mmu_circ_0010051	hsa_circ_0008010	0.801418	rodent and human	10.1444	14.1607	20.2159	25.4602	12.1675	14.1347	28.6382	14.1199	12.7737	11.5287	13.5258	29.2644	19.728	19.8208	20.8277	5.64649	14.4211	10.3403	0.558829	0.675625	0.778956	0.494247	0.880258	0.484053	0.830851	0.29396	0.986379	0.536351	0.29396
circ_00150_Sgsm1	chr12:49373408-49374027	+	Sgsm1	.	1	588	619	0.949919	1	0	.	.		rat specific	77.0972	30.8961	61.4564	72.6363	58.6253	65.6846	52.9806	45.0073	64.851	13.1757	32.4619	48.7739	70.1438	56.631	36.6965	54.5827	36.9541	55.8375	0.20894	0.867591	0.418646	0.646328	0.140195	0.915614	-0.618935	0.295784	0.144133	0.944124	0.295784
circ_00757_intergenic	chr15:96717421-96720961	-	.	.	0	0	3540	0	1	0	.	.		rat specific	13.1877	12.8734	7.27773	5.2418	16.5921	26.6064	15.035	5.29498	10.8085	23.0574	8.11547	42.6772	10.96	4.24732	20.8277	19.7627	11.7172	4.82546	-0.118969	0.960955	0.427568	0.809247	-0.195462	0.939309	1.02065	0.295784	0.034234	0.993907	0.295784
circ_00969_Slc2a13	chr7:132681519-132700523	-	Slc2a13	.	2	369	19004	0.019417	1	1	mmu_circ_0000638	hsa_circ_0007918		rodent and human	13.1877	3.86201	8.895	4.49297	13.2737	12.4718	8.59145	8.82496	20.6344	13.1757	2.70516	8.53544	5.47999	12.742	3.96718	5.64649	17.1251	24.8166	-0.868213	NA	-0.68411	0.666221	-0.348078	0.873495	-1.07024	0.295784	-1.15449	0.607558	0.295784
circ_00999_Tsc22d1	chr15:58655629-58657466	+	Tsc22d1	.	2	674	1837	0.366903	1	0	.	.		rat specific	8.1155	10.2987	11.3209	9.73477	7.74297	8.31451	15.751	9.70746	7.86073	8.2348	16.9072	10.9741	6.57598	9.91042	17.8523	2.82324	9.0132	7.58286	0.604629	NA	0.402953	0.801928	0.781479	0.625167	0.931187	0.295784	0.823585	0.7125	0.295784
circ_00785_intergenic	chr16:76018332-76070467	-	.	.	0	0	52135	0	1	1	mmu_circ_0001662	.		rat and mouse	14.2021	16.7354	10.5123	11.9813	16.5921	31.5951	9.30741	19.4149	18.6692	6.58784	8.11547	0	18.632	21.2366	6.94257	5.64649	9.0132	11.719	0.62388	0.680737	1.17561	0.299044	0.820083	0.594948	-0.792393	0.441707	0.79371	0.71674	0.299044
circ_00809_Rb1	chr15:55151602-55154467	-	Rb1	.	5	480	2865	0.167539	1	1	mmu_circ_0005423	hsa_circ_0100643	0.702083	rodent and human	9.12993	7.72403	12.9382	11.9813	6.63683	1.6629	8.59145	3.52998	15.7215	18.1166	29.0804	12.1935	10.96	0	12.8933	6.58757	18.0264	29.6421	-0.862565	0.605635	-1.41988	0.300787	-0.983819	0.582982	0.137827	0.912689	-1.15098	0.628256	0.300787
circ_00796_intergenic	chr7:140929987-140933488	+	.	.	0	0	3501	0	1	0	.	.		rat specific	8.1155	20.5974	16.1727	35.1949	16.5921	14.9661	9.30741	7.94247	10.8085	8.2348	6.76289	7.31609	15.344	7.07887	10.9098	15.9984	8.11188	8.96157	0.440378	0.768173	1.03595	0.302347	-0.22975	0.903075	-0.576576	0.532308	0.0387605	0.988527	0.302347
circ_00989_Arhgap5	chr6:73357939-73361828	+	Arhgap5	.	1	3717	3889	0.955773	1	1	mmu_circ_0000377	hsa_circ_0031583	0.928443	rodent and human	18.2599	16.7354	13.7468	2.24648	26.5473	21.6177	15.035	14.1199	9.82591	0	0	14.6322	4.38399	0	13.8851	2.82324	6.30924	5.51481	1.72642	NA	1.76573	0.302347	1.40911	0.536879	-0.0390252	0.982292	0.35934	0.944124	0.302347
circ_00601_Polh	chr9:17166588-17167490	+	Polh	.	2	277	902	0.307095	1	1	.	.		rat specific	16.231	18.0227	16.1727	17.9719	6.63683	12.4718	17.1829	9.70746	16.704	16.4696	12.1732	21.9483	24.1119	14.1577	7.93437	31.0557	29.7436	14.4764	-0.57106	0.63203	-0.983517	0.302691	-0.774749	0.535059	-0.584075	0.442516	-0.697695	0.7125	0.302691
circ_00482_Pdpr	chr19:43120529-43124021	-	Pdpr	.	2	281	3492	0.0804696	1	1	.	.		rat specific	20.2887	10.2987	23.4505	13.4789	33.1842	39.9096	15.751	15.8849	23.5822	19.7635	12.1732	8.53544	16.44	32.5628	25.7867	27.2914	28.8422	12.4083	-0.309044	0.837623	0.341039	0.789163	-0.306723	0.849609	-0.783197	0.30539	0.128968	0.954494	0.30539
circ_00289_Setd7	chr2:140592436-140597578	-	Setd7	.	2	392	5142	0.0762349	1	1	.	hsa_circ_0125389		rat and human	22.3176	24.4594	24.2591	39.6879	24.335	34.9209	37.9456	37.9473	25.5474	39.527	22.9938	57.3094	23.0159	18.4051	18.8441	70.5811	30.6449	30.3315	-0.881893	0.331047	-0.394365	0.693336	-0.362894	0.773499	-0.148457	0.846293	-1.11612	0.306417	0.306417
circ_00715_Map2k1	chr8:69162680-69164753	-	Map2k1	.	2	358	2073	0.172697	1	0	.	hsa_circ_0008798	0.924581	rat and human	12.1732	19.3101	24.2591	21.716	9.95525	19.9548	12.1712	13.2374	13.7563	14.8226	11.4969	9.75479	0	8.49465	8.92616	21.6449	20.7304	9.65092	0.118849	0.959632	0.0180601	0.994274	-0.399122	0.806361	-0.531633	0.542308	-1.58168	0.306417	0.306417
circ_00792_Memo1	chr6:22362487-22376735	+	Memo1	.	4	376	14248	0.0263897	1	0	mmu_circ_0000813	hsa_circ_0053394	0.933511	rodent and human	11.1588	3.86201	16.1727	8.98594	5.53069	3.3258	16.467	14.1199	12.7737	8.2348	18.9361	12.1935	14.248	24.0682	18.8441	6.58757	20.7304	13.0977	-0.331214	0.853786	-1.16611	0.309255	0.104321	0.960075	0.012531	0.991218	0.48969	0.867846	0.309255
circ_00433_Satb1	chr9:2205171-2246426	+	Satb1	.	8	1609	41255	0.0390013	1	1	mmu_circ_0006823	.		rat and mouse	22.3176	11.586	14.5555	8.98594	30.9719	5.82015	45.8211	26.4749	4.91295	19.7635	33.8145	48.7739	12.056	14.1577	56.5324	28.2324	14.4211	8.96157	-0.0769289	0.966811	-0.190118	0.930907	0.602143	0.767392	1.00432	0.309285	0.703626	0.823433	0.309285
circ_00777_intergenic	chr1:79848477-79856028	+	.	.	0	0	7551	0	1	1	mmu_circ_0014051	.		rat and mouse	12.1732	16.7354	8.08636	11.2324	11.0614	9.14596	13.6031	11.4725	9.82591	0	10.8206	17.0709	21.9199	14.1577	16.8605	17.8805	14.4211	19.9912	-0.530141	0.693387	-0.739503	0.518477	-0.579702	0.715673	-0.833788	0.309285	0.020235	0.994454	0.309285
circ_00240_Gnaz	chr20:14618774-14619985	-	Gnaz	.	1	737	1211	0.608588	1	0	mmu_circ_0002400	hsa_circ_0002514	0.711604	rodent and human	76.0828	48.9189	39.6232	39.6879	55.3069	25.775	40.0935	41.4773	30.4603	16.4696	40.5774	35.3611	38.3599	42.4732	21.8195	35.7611	27.9409	27.574	0.851939	0.311065	0.397519	0.678963	0.301975	0.799016	0.0603918	0.944752	0.160933	0.944124	0.311065
circ_00626_Tiam1	chr11:29980444-29992834	-	Tiam1	.	3	394	12390	0.0317998	1	1	.	hsa_circ_0061406		rat and human	13.1877	19.3101	16.9814	11.2324	3.31842	10.8089	15.751	30.8874	11.7911	24.7044	12.1732	15.8515	27.3999	18.4051	10.9098	13.1751	16.2238	24.1273	-0.129308	0.959632	-1.05037	0.312128	0.116047	0.954087	-0.0746203	0.947268	0.068049	0.980523	0.312128
circ_00552_Ppt1	chr5:140543792-140545728	+	Ppt1	.	3	309	1936	0.159607	1	1	.	hsa_circ_0011886		rat and human	17.2454	12.8734	8.895	23.2137	21.0166	34.9209	28.6382	17.6499	19.6518	9.88176	9.46805	32.9224	17.536	14.1577	17.8523	21.6449	9.91452	8.96157	-0.0496203	0.966811	0.985639	0.31231	0.724837	0.579741	0.368747	0.673525	0.312276	0.899691	0.31231
circ_00021_Tmeff1	chr5:64346706-64358597	+	Tmeff1	.	4	364	11891	0.0306114	1	1	mmu_circ_0001204	hsa_circ_0004425	0.269231	rodent and human	219.118	204.687	216.715	198.439	141.586	157.144	138.179	157.967	179.814	261.867	214.384	149.98	256.463	159.983	200.343	171.277	297.436	251.613	-0.169599	0.83928	-0.533029	0.312394	-0.600208	0.327398	-0.205951	0.657466	-0.222087	0.873174	0.312394
circ_00358_Grik2	chr20:54203368-54219701	-	Grik2	.	3	410	16333	0.0251026	1	1	mmu_circ_0002252	hsa_circ_0077499	0.902439	rodent and human	48.693	30.8961	29.1109	12.7301	25.4412	14.1347	22.9105	22.0624	18.6692	21.4105	28.4042	19.5096	47.1279	9.91042	44.6308	35.7611	30.6449	28.2634	0.201807	0.893967	-0.875787	0.312394	-0.566784	0.646639	-0.427731	0.547565	0.127392	0.951418	0.312394
circ_00726_Plekhg5	chr5:169281335-169285425	+	Plekhg5	.	3	391	4090	0.095599	1	1	.	.		rat specific	10.1444	24.4594	9.70364	9.73477	3.31842	21.6177	7.8755	5.29498	10.8085	11.5287	21.6413	14.6322	8.76798	19.8208	13.8851	14.1162	21.6317	22.0592	-0.418294	0.793673	-0.716245	0.563203	-1.28081	0.315509	-0.243953	0.804282	-0.464164	0.871944	0.315509
circ_01018_Tmeff1	chr5:64346706-64399407	+	Tmeff1	.	7	703	52701	0.0133394	1	1	mmu_circ_0011663	hsa_circ_0137568		rodent and human	12.1732	3.86201	4.85182	8.98594	5.53069	10.8089	5.01168	3.52998	1.96518	13.1757	14.2021	21.9483	21.9199	12.742	13.8851	5.64649	7.21056	16.5444	-0.51282	NA	-0.225635	0.900053	-1.47709	0.315509	0.718142	0.420805	0.701177	0.773324	0.315509
circ_00058_RGD1310352	chr10:37764316-37764822	+	RGD1310352	.	1	506	506	1	1	1	.	.		rat specific	62.8951	104.274	80.8636	155.756	51.9885	111.414	196.172	71.4822	85.4854	113.64	125.79	191.438	124.944	60.8783	134.884	72.4633	89.2307	119.947	-0.188997	0.893967	0.183753	0.866176	0.328022	0.789249	0.611269	0.320182	0.19014	0.933875	0.320182
circ_00716_Cttnbp2	chr4:42969246-42979647	-	Cttnbp2	.	5	639	10401	0.0614364	1	1	.	hsa_circ_0133128	0.657277	rat and human	13.1877	15.4481	22.6418	6.73945	19.9105	8.31451	15.035	10.59	3.93036	11.5287	15.5547	40.2385	8.76798	9.91042	24.7949	7.52865	17.1251	11.719	0.503778	0.758707	-0.0891699	0.970133	-0.277725	0.897758	0.888196	0.320182	0.27498	0.935319	0.320182
circ_00096_Lrp6	chr4:168219619-168221653	-	Lrp6	.	2	415	2034	0.204032	1	1	.	hsa_circ_0097635	0.843373	rat and human	72.025	83.677	76.8204	84.6176	108.402	43.2354	49.4009	91.7796	88.4332	74.1132	48.0166	40.2385	56.9919	77.8676	64.4667	70.5811	90.132	69.6245	0.0132682	0.983517	0.031568	0.982761	-0.00843053	0.993872	-0.52139	0.321939	-0.211573	0.899642	0.321939
circ_00235_Eif4e3	chr4:132075418-132094750	-	Eif4e3	.	5	452	19332	0.0233809	1	1	mmu_circ_0001501	hsa_circ_0066536	0.323009	rodent and human	15.2166	29.6088	48.5182	26.209	42.0333	54.8757	39.3775	28.2399	60.9206	42.8209	21.6413	12.1935	59.1839	41.0575	46.6144	28.2324	43.2634	48.2546	-0.351784	0.79115	0.0330399	0.986501	0.0940169	0.958871	-0.684655	0.321939	0.29287	0.895084	0.321939
circ_00248_Msh2	chr6:11219825-11221789	-	Msh2	.	2	424	1964	0.215886	1	1	.	hsa_circ_0120189		rat and human	27.3898	30.8961	35.58	49.4227	33.1842	29.9322	22.1946	32.6524	38.321	24.7044	41.2537	31.7031	23.0159	49.5521	38.68	70.5811	41.4607	37.225	-0.659278	0.462467	-0.395299	0.665956	-0.682939	0.445809	-0.578593	0.321939	-0.428171	0.809134	0.321939
circ_00547_intergenic	chr3:12306721-12330607	-	.	.	0	0	23886	0	1	1	mmu_circ_0009868	hsa_circ_0138006	0.479695	rodent and human	11.1588	11.586	8.895	9.73477	17.6982	11.6403	32.9339	16.7674	4.91295	19.7635	36.5196	24.387	29.5919	18.4051	20.8277	8.46973	18.9277	19.9912	-0.602653	0.649457	-0.305945	0.829352	0.218952	0.903075	0.782432	0.321939	0.533189	0.841964	0.321939
circ_01032_Ralyl	chr2:89095141-89105564	-	Ralyl	.	1	114	10423	0.0109373	1	0	.	hsa_circ_0137202	0.919861	rat and human	7.10106	10.2987	12.1295	9.73477	2.21228	24.1121	12.1712	7.05997	12.7737	9.88176	6.76289	29.2644	0	2.83155	9.91796	9.41081	6.30924	5.51481	0.488593	NA	0.791255	0.658288	0.601166	0.789249	1.10745	0.321939	-0.683247	0.870576	0.321939
circ_00030_Hipk3	chr3:94396939-94398038	-	Hipk3	.	1	1099	1099	1	1	1	mmu_circ_0001052	hsa_circ_0000284		rodent and human	298.245	83.677	159.301	149.766	157.072	64.8532	186.148	147.377	69.7639	143.285	169.072	321.908	224.679	97.6885	228.113	111.048	181.165	110.296	0.429903	0.708774	-0.115563	0.937685	0.00597903	0.993872	0.657122	0.322419	0.455198	0.833294	0.322419
circ_00035_Nckap1	chr3:67723613-67757148	-	Nckap1	.	18	2813	33535	0.0838825	1	0	.	.		rat specific	119.704	121.01	91.3759	123.557	277.641	157.144	68.0157	92.6621	171.953	174.578	118.351	319.469	157.824	239.266	186.458	144.927	166.744	102.713	-0.31994	0.758707	0.42823	0.621285	-0.319747	0.785529	0.561699	0.322419	0.493929	0.71674	0.322419
circ_00648_Mef2a	chr1:128239551-128243030	-	Mef2a	.	3	418	3479	0.12015	1	1	mmu_circ_0014362	hsa_circ_0003062	0.893204	rodent and human	20.2887	16.7354	17.79	19.4695	15.4859	7.48306	17.8989	22.0624	19.6518	14.8226	22.9938	14.6322	10.96	19.8208	11.9016	7.52865	17.1251	7.58286	0.779383	0.508231	0.409567	0.744613	0.896147	0.433141	0.74668	0.322419	0.394665	0.877635	0.322419
circ_00706_Rps6ka5	chr6:124625935-124629605	-	Rps6ka5	.	2	224	3670	0.0610354	1	1	mmu_circ_0003648	hsa_circ_0032939	0.919643	rodent and human	4.05775	19.3101	16.9814	14.2277	8.84911	5.82015	21.4786	15.0024	1.96518	31.2922	20.965	23.1676	19.728	28.3155	3.96718	14.1162	18.0264	6.20416	0.08006	0.966811	-0.388095	0.828784	0.0357879	0.993872	0.97714	0.322419	0.430033	0.8973	0.322419
circ_00559_Scamp1	chr2:23877128-23885140	-	Scamp1	.	4	497	8012	0.062032	1	1	mmu_circ_0004895	hsa_circ_0002186		rodent and human	17.2454	15.4481	20.2159	17.2231	27.6535	25.775	11.4553	7.94247	9.82591	31.2922	8.79176	12.1935	28.4959	26.8997	11.9016	15.9984	22.533	24.1273	-0.240712	0.882489	0.159842	0.912176	-1.09932	0.324475	-0.351568	0.66845	0.0849883	0.970751	0.324475
circ_00556_intergenic	chr8:23508991-23534941	+	.	.	0	0	25950	0	1	1	.	hsa_circ_0004730	0.230088	rat and human	18.2599	14.1607	21.0245	13.4789	16.5921	24.9435	12.1712	30.0049	30.4603	0	15.5547	14.6322	13.152	25.4839	10.9098	28.2324	13.5198	16.5444	-0.110229	0.959632	-0.0781049	0.970133	0.312838	0.865703	-0.843501	0.324788	-0.252501	0.933875	0.324788
circ_00314_Chd2	chr1:134843159-134848903	-	Chd2	.	3	381	5744	0.0663301	1	1	mmu_circ_0014385	hsa_circ_0007262	0.934383	rodent and human	38.5486	30.8961	29.1109	48.6738	37.6087	38.2467	35.0818	45.8898	16.704	23.0574	21.6413	37.7998	13.152	21.2366	32.7293	21.6449	27.9409	23.4379	0.432128	0.675625	0.774192	0.324904	0.426849	0.732145	0.168462	0.826785	-0.112102	0.954494	0.324904
circ_00312_intergenic	chr2:188055408-188056256	+	.	.	0	0	848	0	1	1	.	hsa_circ_0014644	0.516746	rat and human	36.5197	56.6429	33.9627	35.9438	34.2903	29.9322	38.6615	58.2448	28.4951	16.4696	26.3753	12.1935	28.4959	26.8997	16.8605	34.82	18.0264	16.5444	0.873929	0.331047	0.541172	0.555781	0.866992	0.346266	-0.277564	0.707985	0.061275	0.97926	0.331047
circ_00650_intergenic	chr5:136437824-136447778	+	.	.	0	0	9954	0	1	1	mmu_circ_0001249	hsa_circ_0012144	0.951673	rodent and human	25.3609	23.1721	18.5986	18.7207	15.4859	19.1234	11.4553	13.2374	19.6518	8.2348	12.1732	12.1935	18.632	35.3944	10.9098	15.9984	11.7172	4.82546	1.06779	0.331047	0.746105	0.498243	0.463443	0.770081	0.0583447	0.960434	0.996782	0.525463	0.331047
circ_00141_Hdac2	chr20:43092419-43093954	-	Hdac2	.	3	344	1535	0.224104	1	1	mmu_circ_0002181	.		rat and mouse	46.6641	73.3783	67.1168	26.209	64.156	33.258	50.8328	60.8922	72.7117	46.1149	30.433	49.9933	63.5678	123.172	45.6226	66.8168	50.4739	68.2458	0.00934346	0.989529	-0.604011	0.453128	-0.0129869	0.993872	-0.571002	0.33282	0.311309	0.871944	0.33282
circ_01022_intergenic	chr3:64554658-64556084	-	.	.	0	0	1426	0	1	0	mmu_circ_0010201	hsa_circ_0118235		rodent and human	9.12993	7.72403	8.08636	9.73477	11.0614	4.15725	7.15955	3.52998	18.6692	8.2348	2.70516	9.75479	9.86398	18.4051	6.94257	1.88216	7.21056	33.7782	-0.804637	NA	-0.813973	0.651966	-0.585004	0.79343	-1.13452	0.333462	-0.327669	0.937075	0.333462
circ_00770_Adk	chr15:3233140-3239097	-	Adk	.	2	282	5957	0.0473393	1	1	mmu_circ_0005111	hsa_circ_0009121		rodent and human	4.05775	16.7354	19.4073	26.9578	11.0614	9.97741	10.7393	16.7674	17.6866	6.58784	10.8206	10.9741	18.632	15.5735	21.8195	8.46973	9.91452	4.82546	0.815714	0.550937	1.08388	0.336374	0.971141	0.484053	0.340536	0.743431	1.29695	0.399083	0.336374
circ_00261_Cacna1e	chr13:72342020-72367981	-	Cacna1e	.	3	516	25961	0.019876	1	0	mmu_circ_0008278	hsa_circ_0111401	0.925926	rodent and human	47.6785	33.4708	38.8145	74.134	35.3964	57.3701	34.3658	37.0648	20.6344	21.4105	31.7856	9.75479	16.44	25.4839	21.8195	44.2308	28.8422	26.8847	0.272191	0.824969	0.753918	0.33659	-0.107005	0.94709	-0.62011	0.337322	-0.651162	0.670033	0.33659
circ_00382_Arhgef28	chr2:25924931-25927179	-	Arhgef28	.	2	442	2248	0.196619	1	1	mmu_circ_0004933	hsa_circ_0072992		rodent and human	14.2021	29.6088	26.685	29.9531	2.21228	2.49435	23.6265	26.4749	8.84332	4.94088	23.6701	17.0709	0	60.8783	21.8195	66.8168	9.91452	66.8671	-1.02794	0.726682	-2.03784	0.364572	-1.2832	0.702693	-1.63593	0.337322	-0.803684	0.886387	0.337322
circ_00790_Hdac4	chr9:99266782-99267021	-	Hdac4	.	1	239	239	1	1	1	mmu_circ_0000064	hsa_circ_0058913	0.207469	rodent and human	7.10106	11.586	6.46909	8.98594	29.8657	7.48306	11.4553	10.59	9.82591	6.58784	3.38145	14.6322	17.536	55.2152	6.94257	22.586	12.6185	12.4083	-0.935904	0.553311	-0.0601893	0.982761	-0.570788	0.780459	-0.988381	0.337322	0.725268	0.793822	0.337322
circ_00817_Ubr2	chr9:16047754-16051380	+	Ubr2	.	4	360	3626	0.099283	1	1	.	.		rat specific	12.1732	10.2987	10.5123	9.73477	11.0614	9.14596	4.29573	19.4149	24.5648	16.4696	12.8495	3.65805	10.96	2.83155	6.94257	26.3503	19.829	13.787	-0.854129	0.529137	-0.999412	0.411469	-0.325214	0.866387	-0.866114	0.337322	-1.49372	0.369307	0.337322
circ_00373_Ddhd1	chr15:19972054-19973319	-	Ddhd1	.	2	445	1265	0.351779	1	1	.	.		rat specific	15.2166	21.8848	32.3455	32.1996	16.5921	24.9435	57.2764	39.7123	11.7911	26.3514	20.2887	31.7031	26.3039	32.5628	17.8523	17.8805	20.7304	15.8551	0.365017	0.793673	0.452618	0.699611	1.01427	0.337864	0.514974	0.501691	0.48639	0.84359	0.337864
circ_00620_Magi2	chr4:11226652-11227291	-	Magi2	.	1	639	639	1	1	1	mmu_circ_0012401	hsa_circ_0134742	0.940532	rodent and human	7.10106	14.1607	12.9382	20.9672	9.95525	10.8089	10.0234	9.70746	9.82591	23.0574	16.9072	21.9483	19.728	14.1577	27.7703	14.1162	13.5198	34.4676	-0.884888	0.456521	-0.573376	0.615732	-1.08936	0.33945	-0.0409306	0.967611	-0.0142239	0.994454	0.33945
circ_00882_intergenic	chr2:182931835-182934463	-	.	.	0	0	2628	0	1	1	.	.		rat specific	10.1444	6.43669	12.1295	12.7301	5.53069	12.4718	19.3308	15.8849	17.6866	18.1166	14.2021	7.31609	6.57598	14.1577	12.8933	8.46973	10.8158	4.82546	0.2985	0.876639	0.396779	0.792716	1.1564	0.33945	0.724754	0.398013	0.490468	0.869417	0.33945
circ_00305_Me1	chr8:94283952-94292111	-	Me1	.	3	322	8159	0.0394656	1	1	.	.		rat specific	17.2454	25.7468	33.1541	28.4555	17.6982	23.2806	20.7627	18.5324	37.3384	36.2331	23.6701	52.432	32.8799	16.9893	50.5816	31.0557	44.1647	46.8759	-0.677357	0.508231	-0.807277	0.339874	-0.684665	0.523338	-0.140794	0.857353	-0.266372	0.899476	0.339874
circ_00618_intergenic	chr5:58467568-58467992	-	.	.	0	0	424	0	1	1	mmu_circ_0011610	.		rat and mouse	24.3465	9.01137	18.5986	14.9766	7.74297	12.4718	11.4553	10.59	37.3384	6.58784	4.05774	14.6322	19.728	35.3944	29.7539	14.1162	9.0132	21.3699	0.226124	0.910685	-0.334169	0.827902	0.388496	0.820689	-0.871407	0.341929	0.914486	0.607558	0.341929
circ_00647_Ralgapb	chr3:154957989-154969844	+	Ralgapb	.	4	585	11855	0.0493463	1	1	.	.		rat specific	23.3321	5.14935	8.895	19.4695	12.1675	15.7976	11.4553	3.52998	22.5996	9.88176	8.11547	18.2902	31.7839	8.49465	20.8277	29.1735	20.7304	15.8551	-0.798414	0.562712	-0.456819	0.763156	-0.813019	0.595931	-0.867975	0.342047	-0.0851663	0.97926	0.342047
circ_00718_intergenic	chr1:102643131-102660697	-	.	.	0	0	17566	0	1	1	.	.		rat specific	8.1155	19.3101	12.9382	14.9766	25.4412	34.9209	13.6031	12.3549	8.84332	6.58784	11.4969	20.7289	12.056	12.742	3.96718	16.9395	8.11188	13.0977	0.0652041	0.966811	0.979206	0.342631	-0.122888	0.954313	0.041211	0.971837	-0.434906	0.880232	0.342631
circ_00543_Tnfrsf21	chr9:20596862-20599410	-	Tnfrsf21	.	2	1147	2548	0.450157	1	1	mmu_circ_0006765	hsa_circ_0001610		rodent and human	19.2743	19.3101	25.8764	11.9813	21.0166	14.1347	13.6031	17.6499	13.7563	9.88176	28.4042	35.3611	15.344	8.49465	28.7621	13.1751	18.9277	14.4764	0.478419	0.703284	0.00141681	0.999342	-0.0493589	0.991393	0.694696	0.343495	0.20611	0.942562	0.343495
circ_00941_Stxbp5l	chr11:66454713-66473675	+	Stxbp5l	.	8	770	18962	0.0406075	1	1	mmu_circ_0006253	.		rat and mouse	14.2021	16.7354	8.08636	2.99531	21.0166	5.82015	13.6031	8.82496	0	13.1757	17.5835	17.0709	12.056	8.49465	19.8359	0	13.5198	8.27221	0.820448	0.680737	0.409649	0.847418	0.0609777	0.993872	1.13355	0.343693	0.893289	0.802461	0.343693
circ_00321_Gpr107	chr3:10659683-10663946	-	Gpr107	.	4	399	4263	0.0935961	1	1	mmu_circ_0009830	.		rat and mouse	44.6352	29.6088	19.4073	11.2324	34.2903	35.7524	25.0584	37.0648	24.5648	26.3514	37.8722	9.75479	21.9199	50.9679	10.9098	42.3487	41.4607	41.3611	-0.423201	0.758707	-0.632942	0.573359	-0.53047	0.731667	-0.734706	0.343727	-0.604062	0.778267	0.343727
circ_00522_Zbtb20	chr11:62059610-62067655	-	Zbtb20	.	4	501	8045	0.0622747	1	1	mmu_circ_0000688	hsa_circ_0066846	0.899654	rodent and human	19.2743	12.8734	8.08636	11.9813	21.0166	6.65161	14.3191	8.82496	20.6344	16.4696	14.8784	64.6255	17.536	38.2259	38.68	15.0573	18.9277	21.3699	-0.474445	0.759171	-0.507986	0.71499	-0.348187	0.852405	0.78248	0.344528	0.763753	0.7125	0.344528
circ_00367_Prkca	chr10:96264759-96266403	-	Prkca	.	3	389	1644	0.236618	1	1	.	hsa_circ_0004576	0.74036	rat and human	12.1732	14.1607	17.79	36.6926	15.4859	29.9322	25.0584	18.5324	26.53	34.5862	28.4042	39.0192	27.3999	15.5735	40.6636	15.9984	22.533	47.5652	-0.971593	0.35034	-0.0694128	0.970133	-0.312339	0.823616	0.219744	0.780304	-0.0399101	0.988527	0.35034
circ_00485_Slc8a1	chr6:4278306-4315682	-	Slc8a1	.	9	841	37376	0.0225011	1	1	mmu_circ_0007052	hsa_circ_0120050	0.842605	rodent and human	24.3465	10.2987	17.79	26.209	16.5921	26.6064	13.6031	11.4725	36.3559	14.8226	19.6124	17.0709	16.44	14.1577	10.9098	29.1735	20.7304	33.0889	-0.651582	0.5546	-0.251937	0.836692	-0.455758	0.751068	-0.673887	0.350799	-1.00863	0.458964	0.350799
circ_00550_intergenic	chr2:145485715-145513090	-	.	.	0	0	27375	0	1	0	mmu_circ_0001131	hsa_circ_0029976	0.754111	rodent and human	28.4042	15.4481	22.6418	17.9719	23.2289	15.7976	25.7744	20.2974	18.6692	14.8226	17.5835	19.5096	26.3039	4.24732	19.8359	12.2341	10.8158	11.0296	0.976326	0.354754	0.73482	0.481533	0.93377	0.389418	0.617931	0.413076	0.600611	0.765004	0.354754
circ_00565_Wscd1	chr10:58342532-58353726	+	Wscd1	.	4	1106	11194	0.0988029	1	1	mmu_circ_0003323	hsa_circ_0107325		rodent and human	52.7507	16.7354	21.0245	22.4648	4.42455	20.7863	13.6031	14.1199	13.7563	6.58784	24.3464	14.6322	17.536	15.5735	10.9098	15.9984	13.5198	13.0977	1.09338	0.354754	0.191965	0.910222	-0.0363568	0.993872	0.164224	0.877247	0.0439509	0.988527	0.354754
circ_00696_Gatad2a	chr16:21238048-21238306	+	Gatad2a	.	1	258	258	1	1	1	mmu_circ_0014920	.		rat and mouse	13.1877	21.8848	8.895	57.6598	11.0614	10.8089	9.30741	13.2374	11.7911	0	10.8206	17.0709	6.57598	4.24732	21.8195	14.1162	12.6185	6.89351	0.379033	0.870395	1.26416	0.357645	0.0363134	0.993872	-0.208652	0.87899	-0.00400416	0.999656	0.357645
circ_00923_Ncam2	chr11:20634696-20650229	+	Ncam2	.	3	423	15533	0.0272323	1	1	mmu_circ_0000704	.		rat and mouse	17.2454	14.1607	5.66045	11.9813	24.335	14.1347	12.1712	14.1199	8.84332	18.1166	8.79176	12.1935	10.96	0	10.9098	0	13.5198	6.89351	0.83874	0.631395	1.28753	0.357645	0.780087	0.717417	0.899016	0.413076	0.140955	0.970487	0.357645
circ_00158_Mpped2	chr3:97727431-97774745	+	Mpped2	.	2	430	47314	0.0090882	1	1	.	.		rat specific	37.5342	54.0682	72.7773	38.9391	57.5192	53.2128	47.969	82.0722	44.2166	39.527	54.7794	28.045	38.3599	41.0575	35.7047	60.2292	54.0792	60.6629	-0.0842813	0.959632	-0.231774	0.800292	-0.00707735	0.993872	-0.493904	0.360599	-0.60786	0.597471	0.360599
circ_00911_Chchd3	chr4:60254794-60256893	-	Chchd3	.	1	118	2099	0.0562172	1	0	.	.		rat specific	26.3754	9.01137	11.3209	22.4648	13.2737	3.3258	7.8755	7.94247	7.86073	11.5287	6.08661	3.65805	10.96	16.9893	7.93437	14.1162	11.7172	12.4083	0.295047	0.884132	0.0392235	0.988119	-0.690279	0.708918	-0.900933	0.360599	-0.111511	0.970751	0.360599
circ_00630_Nalcn	chr15:110036613-110046726	-	Nalcn	.	5	683	10113	0.0675368	1	0	mmu_circ_0000570	hsa_circ_0099765		rodent and human	14.2021	11.586	18.5986	17.2231	18.8044	11.6403	8.59145	13.2374	17.6866	14.8226	18.2598	7.31609	16.44	11.3262	19.8359	21.6449	20.7304	22.7486	-0.535975	0.63203	-0.45842	0.681286	-0.740413	0.523338	-0.658914	0.363519	-0.436251	0.85485	0.363519
circ_00791_Pde5a	chr2:226925636-226926225	+	Pde5a	.	1	589	589	1	1	1	mmu_circ_0001165	.		rat and mouse	18.2599	3.86201	12.1295	11.2324	3.31842	9.14596	7.15955	7.94247	15.7215	24.7044	13.5258	15.8515	10.96	8.49465	20.8277	6.58757	24.3356	20.6805	-0.574139	0.709998	-1.0965	0.364572	-0.766239	0.646639	0.0332303	0.978063	-0.344529	0.901606	0.364572
circ_00173_Hdgfl3	chr1:143712490-143718900	-	Hdgfl3	.	3	442	6410	0.0689548	1	1	mmu_circ_0014438	hsa_circ_0104714	0.921348	rodent and human	58.8374	56.6429	26.685	36.6926	49.7762	65.6846	46.537	23.8274	46.1818	54.3497	59.5135	63.4061	38.3599	24.0682	85.2945	47.9951	34.2502	37.225	0.242384	0.853786	0.349479	0.733753	-0.0325499	0.993872	0.573268	0.365341	0.324008	0.877635	0.365341
circ_00297_Mmp16	chr5:31700608-31739695	+	Mmp16	.	3	679	39087	0.0173715	1	1	.	hsa_circ_0084859	0.899853	rat and human	24.3465	30.8961	25.8764	37.4414	24.335	16.629	48.6849	21.1799	17.6866	37.8801	22.3176	73.1609	40.5519	26.8997	44.6308	24.4681	36.0528	24.8166	-0.0755447	0.960955	-0.114269	0.938185	0.0535429	0.988816	0.631399	0.365341	0.403453	0.869417	0.365341
circ_00852_Dcc	chr18:66559672-66603887	-	Dcc	.	6	942	44215	0.021305	1	1	.	.		rat specific	8.1155	14.1607	7.27773	10.4836	18.8044	16.629	7.15955	8.82496	8.84332	13.1757	10.1443	32.9224	14.248	5.6631	21.8195	13.1751	15.3224	3.44676	-0.113976	0.96005	0.537565	0.714118	-0.344912	0.868071	0.825845	0.365341	0.436738	0.886387	0.365341
circ_00854_intergenic	chr8:33312320-33335423	+	.	.	0	0	23103	0	1	1	mmu_circ_0001765	hsa_circ_0024837	0.88716	rodent and human	11.1588	16.7354	11.3209	2.99531	17.6982	13.3032	8.59145	9.70746	16.704	8.2348	8.11547	10.9741	18.632	9.91042	11.9016	15.9984	18.0264	13.0977	-0.274767	0.882463	-0.502282	0.706036	-0.438472	0.789249	-0.787513	0.365341	-0.206509	0.944124	0.365341
circ_00603_Hipk2	chr4:66463925-66473208	-	Hipk2	.	3	602	9283	0.0648497	1	0	mmu_circ_0013367	.		rat and mouse	13.1877	2.57468	11.3209	16.4742	17.6982	9.14596	20.7627	21.1799	17.6866	29.6453	14.2021	23.1676	17.536	7.07887	21.8195	24.4681	26.1383	9.65092	-1.09743	0.365471	-0.469142	0.71499	0.000700674	0.998974	0.133146	0.892953	-0.336145	0.898811	0.365471
circ_00888_intergenic	chr17:84296196-84299839	-	.	.	0	0	3643	0	1	0	.	.		rat specific	7.10106	6.43669	5.66045	11.2324	8.84911	17.4605	22.1946	13.2374	0	14.8226	15.5547	19.5096	7.67198	15.5735	14.8769	1.88216	12.6185	11.0296	-0.428508	0.853786	0.550344	0.755084	0.485737	0.820689	0.953936	0.366353	0.560691	0.874637	0.366353
circ_00276_intergenic	chr1:278698311-278731755	+	.	.	0	0	33444	0	1	1	mmu_circ_0000967	hsa_circ_0020097	0.362944	rodent and human	16.231	30.8961	30.7282	20.9672	38.7148	24.1121	22.9105	16.7674	46.1818	23.0574	28.4042	31.7031	53.7039	38.2259	63.4749	24.4681	42.362	58.5949	-0.697251	0.488617	-0.60424	0.509774	-0.565491	0.620363	-0.592749	0.367213	0.30774	0.884913	0.367213
circ_00760_Rasa3	chr16:81358582-81382504	-	Rasa3	.	3	317	23922	0.0132514	1	1	.	hsa_circ_0004096	0.876972	rat and human	14.2021	15.4481	16.1727	13.4789	16.5921	3.3258	3.57977	13.2374	32.4255	11.5287	8.79176	0	27.3999	35.3944	1.98359	17.8805	13.5198	11.719	0.0919367	0.966811	-0.375224	0.851214	0.180294	0.95106	-1.09181	0.367807	0.576055	0.877635	0.367807
circ_00101_Mta1	chr6:137924571-137936007	+	Mta1	.	6	522	11436	0.0456453	1	0	mmu_circ_0003786	.		rat and mouse	69.9962	74.6656	59.0304	98.8453	68.5806	90.6281	73.7433	80.3072	44.2166	49.4088	57.4846	71.9416	77.8158	75.0361	45.6226	55.5238	63.9937	57.9055	0.194578	0.837623	0.545704	0.36946	0.165341	0.873495	0.0159395	0.980728	0.155262	0.919004	0.36946
circ_00659_Dscam	chr11:37459698-37475255	-	Dscam	.	2	465	15557	0.0298901	1	0	mmu_circ_0000720	hsa_circ_0116095	0.948387	rodent and human	9.12993	12.8734	25.0677	11.2324	13.2737	10.8089	6.44359	15.8849	30.4603	13.1757	13.5258	3.65805	15.344	38.2259	8.92616	19.7627	9.91452	25.506	-0.219439	0.924345	-0.656036	0.653401	-0.0882705	0.97607	-0.85687	0.37034	0.146923	0.960117	0.37034
circ_00645_Actr6	chr7:30382501-30388657	-	Actr6	.	3	350	6156	0.0568551	1	1	.	.		rat specific	13.1877	12.8734	18.5986	16.4742	18.8044	16.629	4.29573	7.05997	21.617	13.1757	18.9361	13.4128	12.056	22.6524	7.93437	23.527	22.533	20.6805	-0.565252	0.6429	-0.364269	0.784734	-1.05269	0.372017	-0.523826	0.516901	-0.677199	0.71674	0.372017
circ_01043_Phkb	chr19:22177000-22179584	-	Phkb	.	2	229	2584	0.0886223	1	1	.	hsa_circ_0039260	0.384279	rat and human	6.08662	6.43669	4.85182	5.2418	11.0614	6.65161	3.57977	0	21.617	0	5.41032	20.7289	6.57598	5.6631	13.8851	21.6449	15.3224	19.9912	-1.72167	NA	-1.32767	0.423498	-1.20338	0.563244	-1.10903	0.37202	-1.10881	0.7125	0.37202
circ_00953_Xrcc1	chr1:81437927-81438850	+	Xrcc1	.	4	416	923	0.450704	1	1	.	.		rat specific	5.07219	6.43669	8.08636	14.9766	11.0614	7.48306	6.44359	8.82496	10.8085	23.0574	8.79176	23.1676	8.76798	15.5735	13.8851	12.2341	11.7172	8.27221	-0.694135	0.631395	0.0730036	0.973084	-0.309455	0.868902	0.733002	0.372341	0.248326	0.935805	0.372341
circ_00828_intergenic	chr2:11780888-11790870	+	.	.	0	0	9982	0	1	1	.	hsa_circ_0129926	0.942263	rat and human	19.2743	9.01137	12.1295	10.4836	8.84911	7.48306	12.1712	37.0648	11.7911	23.0574	10.1443	7.31609	8.76798	16.9893	6.94257	5.64649	8.11188	13.0977	0.577509	0.709998	-0.0189807	0.994755	1.16174	0.373106	0.521733	0.601823	0.234403	0.944124	0.373106
circ_00208_Zfp148	chr11:70570465-70585055	-	Zfp148	.	3	568	14590	0.0389308	1	1	mmu_circ_0000684	hsa_circ_0001333	0.763251	rodent and human	52.7507	23.1721	52.5614	75.6317	21.0166	29.1008	42.2413	43.2423	30.4603	31.2922	63.5712	58.5287	27.3999	22.6524	54.5488	43.2897	26.1383	31.7102	0.358274	0.79115	0.329842	0.78621	0.20176	0.903075	0.619003	0.374977	0.0634094	0.98041	0.374977
circ_00156_intergenic	chr12:9297690-9313769	-	.	.	0	0	16079	0	1	1	.	hsa_circ_0008760	0.92654	rat and human	21.3032	43.7695	30.7282	32.1996	34.2903	29.1008	57.2764	55.5973	55.0251	55.9966	84.5362	69.5029	116.176	18.4051	77.3601	40.4665	36.0528	64.799	-0.576508	0.565588	-0.57175	0.545783	0.243079	0.866387	0.574996	0.375284	0.589929	0.7125	0.375284
circ_00619_Kdm4c	chr5:90818735-90827570	+	Kdm4c	.	1	176	8835	0.0199208	1	0	.	.		rat specific	10.1444	14.1607	12.9382	13.4789	28.7596	13.3032	13.6031	29.1224	14.7389	14.8226	18.2598	36.5805	8.76798	9.91042	14.8769	19.7627	6.30924	16.5444	-0.201589	0.920704	0.358349	0.796833	0.424909	0.789249	0.707067	0.375284	-0.336827	0.899642	0.375284
circ_00183_Nell2	chr7:136658178-136704222	-	Nell2	.	4	450	46044	0.0097733	1	1	mmu_circ_0000641	hsa_circ_0098587		rodent and human	28.4042	47.6315	42.0491	65.1481	46.4578	59.033	40.8094	40.5948	75.6595	41.174	20.965	36.5805	37.2639	73.6203	21.8195	43.2897	47.77	50.3226	-0.264811	0.825554	0.274062	0.79336	0.144411	0.915614	-0.551935	0.37547	-0.114047	0.951418	0.37547
circ_00871_intergenic	chr3:56148804-56161165	+	.	.	0	0	12361	0	1	1	mmu_circ_0001029	hsa_circ_0002603	0.707911	rodent and human	14.2021	18.0227	4.04318	9.73477	12.1675	10.8089	6.44359	2.64749	19.6518	16.4696	11.4969	0	8.76798	24.0682	7.93437	20.7038	14.4211	18.6125	-0.594224	0.75211	-0.720649	0.665956	-0.922195	0.624224	-0.959498	0.37547	-0.423457	0.899642	0.37547
circ_00087_Clk2	chr2:188485332-188486213	+	Clk2	.	2	262	881	0.297389	1	1	.	hsa_circ_0014528	0.969466	rat and human	28.4042	70.8036	54.9873	87.6129	84.0665	73.9991	52.2647	90.8971	95.3113	59.2905	71.6867	81.6963	99.7358	169.893	89.2616	88.4616	102.75	57.9055	-0.695358	0.375585	-0.0161586	0.991159	-0.0637653	0.964136	-0.219609	0.711414	0.524134	0.670377	0.375585
circ_00220_Sipa1l1	chr6:106068324-106084989	+	Sipa1l1	.	3	496	16665	0.029763	1	1	mmu_circ_0004245	hsa_circ_0032465	0.852525	rodent and human	31.4475	28.3214	43.6664	26.9578	23.2289	29.9322	58.7083	38.8298	43.234	51.0557	52.7506	39.0192	40.5519	21.2366	47.6062	34.82	31.5462	59.9736	-0.286697	0.791605	-0.662234	0.376412	0.15059	0.903075	0.169832	0.790319	-0.200549	0.909253	0.376412
circ_00144_Dopey2	chr11:34017711-34018067	+	Dopey2	.	2	257	356	0.72191	1	1	mmu_circ_0006471	.		rat and mouse	43.6208	79.815	112.4	59.9063	30.9719	97.2797	41.5254	43.2423	55.0251	31.2922	18.2598	46.3352	42.7439	97.6885	51.5734	52.7006	40.5594	40.6717	0.82177	0.377042	0.499227	0.612449	0.0611759	0.977535	-0.502498	0.462407	0.51215	0.775836	0.377042
circ_00921_Slc41a2	chr7:26522314-26542836	+	Slc41a2	.	5	1186	20522	0.0577916	1	0	.	hsa_circ_0027971		rat and human	11.1588	3.86201	8.08636	18.7207	11.0614	8.31451	14.3191	5.29498	4.91295	14.8226	20.2887	9.75479	10.96	8.49465	18.8441	8.46973	13.5198	4.13611	-0.133443	0.959632	0.574094	0.700091	-0.0412286	0.993872	0.823218	0.379742	0.590419	0.851036	0.379742
circ_00284_Crebbp	chr10:11626518-11627228	+	Crebbp	.	1	710	710	1	1	1	mmu_circ_0006288	hsa_circ_0007637	0.894811	rodent and human	50.7219	46.3442	40.4318	41.1856	38.7148	21.6177	28.6382	52.0673	20.6344	32.9392	47.3403	17.0709	18.632	25.4839	26.7785	29.1735	22.533	27.574	0.791481	0.381003	0.353995	0.729123	0.354684	0.785529	0.321657	0.652982	-0.163139	0.944124	0.381003
circ_00574_Atxn1	chr17:19160993-19225009	+	Atxn1	.	1	129	64016	0.0020151	1	0	.	.		rat specific	25.3609	12.8734	27.4936	9.73477	12.1675	9.14596	10.7393	12.3549	31.4429	13.1757	13.5258	14.6322	12.056	21.2366	15.8687	35.7611	0	33.7782	-0.0758552	0.966811	-1.17422	0.381138	-0.366044	0.866387	-0.754651	0.463121	-0.512538	0.877508	0.381138
circ_00425_intergenic	chr8:84434783-84461546	-	.	.	0	0	26763	0	1	1	mmu_circ_0001809	hsa_circ_0131935		rodent and human	16.231	19.3101	20.2159	23.2137	21.0166	14.9661	40.0935	19.4149	15.7215	18.1166	22.9938	51.2126	36.1679	5.6631	29.7539	20.7038	16.2238	20.6805	-0.0476795	0.966811	0.0374242	0.986501	0.396197	0.79343	0.67994	0.38136	0.335347	0.897102	0.38136
circ_00487_Kcnip3	chr3:120031371-120032307	-	Kcnip3	.	3	266	936	0.284188	1	1	mmu_circ_0009316	hsa_circ_0121212	0.868421	rodent and human	17.2454	21.8848	21.0245	21.716	16.5921	12.4718	16.467	18.5324	40.2862	8.2348	10.1443	29.2644	16.44	25.4839	23.8031	24.4681	27.0396	22.7486	-0.303525	0.828672	-0.541869	0.618706	0.00859519	0.993872	-0.645262	0.38136	-0.17875	0.944124	0.38136
circ_00555_Ino80	chr3:111250423-111251407	-	Ino80	.	2	291	984	0.295732	1	1	.	.		rat specific	11.1588	16.7354	14.5555	12.7301	24.335	11.6403	15.751	12.3549	25.5474	18.1166	11.4969	20.7289	16.44	28.3155	16.8605	18.8216	29.7436	26.8847	-0.839525	0.432531	-0.659474	0.499787	-0.504451	0.707636	-0.620764	0.38136	-0.312856	0.887074	0.38136
circ_00893_intergenic	chr2:145066052-145078858	-	.	.	0	0	12806	0	1	0	mmu_circ_0010695	hsa_circ_0100380		rodent and human	16.231	2.57468	12.9382	14.2277	7.74297	22.4492	11.4553	10.59	9.82591	6.58784	12.1732	4.87739	5.47999	8.49465	5.95078	15.0573	13.5198	14.4764	-0.403335	0.809643	0.0604354	0.979442	-0.430496	0.801498	-0.796663	0.381976	-1.1303	0.55638	0.381976
circ_01003_Glcci1	chr4:34569948-34602713	+	Glcci1	.	5	717	32765	0.0218831	1	1	.	hsa_circ_0134778	0.733333	rat and human	6.08662	0	6.46909	2.24648	3.31842	9.14596	19.3308	7.94247	6.87814	16.4696	13.5258	23.1676	10.96	4.24732	23.8031	7.52865	13.5198	7.58286	-1.10885	NA	-0.948652	0.545783	0.277329	0.903075	0.889239	0.381976	0.479702	0.887074	0.381976
circ_00193_Rere	chr5:167455210-167455676	+	Rere	.	1	466	466	1	1	1	mmu_circ_0001295	hsa_circ_0114356	0.705757	rodent and human	31.4475	37.3328	47.7095	41.9344	51.9885	56.5386	54.4125	26.4749	45.1992	49.4088	45.9877	54.8707	36.1679	38.2259	56.5324	47.0541	31.5462	30.3315	0.110097	0.951307	0.469793	0.531851	0.222252	0.846307	0.46619	0.382171	0.278983	0.874637	0.382171
circ_00099_Robo2	chr11:11516553-11516880	-	Robo2	.	3	325	327	0.993884	1	1	mmu_circ_0000700	hsa_circ_0066556		rodent and human	65.9384	63.0796	42.8577	59.1574	64.156	113.909	82.3348	120.902	60.9206	46.1149	46.664	62.1868	42.7439	56.631	86.2863	72.4633	85.6254	57.9055	-0.333167	0.718944	0.139848	0.891475	0.29429	0.785529	-0.477471	0.382387	-0.21055	0.899691	0.382387
circ_00390_Zfp532	chr18:61323688-61340634	+	Zfp532	.	4	804	16946	0.0474448	1	1	.	hsa_circ_0003423	0.930348	rat and human	25.3609	14.1607	26.685	33.6973	18.8044	16.629	39.3775	14.1199	15.7215	24.7044	28.4042	40.2385	16.44	26.8997	42.6472	27.2914	14.4211	18.6125	0.153161	0.950694	0.210122	0.873784	0.218915	0.897758	0.636028	0.382387	0.521467	0.81305	0.382387
circ_01046_Slc4a10	chr3:48243238-48265721	+	Slc4a10	.	8	1162	22483	0.0516835	1	1	.	.		rat specific	5.07219	9.01137	5.66045	12.7301	8.84911	9.97741	11.4553	15.8849	11.7911	3.29392	22.3176	6.09674	8.76798	4.24732	9.91796	7.52865	4.5066	6.89351	0.0339721	NA	0.743346	0.613547	1.04344	0.48946	0.85684	0.382387	0.301352	0.935805	0.382387
circ_00477_Iffo2	chr5:158071476-158074209	+	Iffo2	.	3	377	2733	0.137944	1	1	mmu_circ_0011361	.		rat and mouse	23.3321	32.1835	37.1973	35.1949	17.6982	29.9322	25.0584	34.4174	16.704	14.8226	18.9361	4.87739	6.57598	12.742	2.97539	15.9984	18.9277	14.4764	0.91483	0.383341	0.760859	0.443676	0.631866	0.625167	-0.313801	0.715952	-1.20688	0.429045	0.383341
circ_00573_Tasp1	chr3:133108203-133122763	-	Tasp1	.	3	346	14560	0.0237637	1	1	mmu_circ_0001077	hsa_circ_0059476	0.196629	rodent and human	26.3754	21.8848	42.0491	2.24648	15.4859	14.1347	5.72764	19.4149	26.53	9.88176	15.5547	3.65805	16.44	39.6417	4.95898	18.8216	14.4211	22.0592	0.711982	0.638381	-0.821967	0.573359	-0.115015	0.964923	-0.887879	0.384425	0.11287	0.970751	0.384425
circ_00875_Usp14	chr18:1203073-1210713	-	Usp14	.	4	388	7640	0.0507853	1	1	mmu_circ_0007113	hsa_circ_0046656	0.850515	rodent and human	17.2454	19.3101	9.70364	16.4742	16.5921	17.4605	12.1712	11.4725	14.7389	19.7635	6.08661	3.65805	6.57598	18.4051	5.95078	12.2341	6.30924	6.89351	0.85629	0.517625	1.00172	0.384596	0.601542	0.732145	0.123317	0.912689	0.248405	0.942562	0.384596
circ_00829_Fkbp5	chr20:8006288-8019015	-	Fkbp5	.	4	529	12727	0.0415652	1	0	mmu_circ_0006655	hsa_circ_0001599		rodent and human	13.1877	7.72403	18.5986	32.9484	0	2.49435	14.3191	3.52998	9.82591	8.2348	20.2887	26.8257	6.57598	2.83155	18.8441	8.46973	9.91452	8.27221	0.582103	0.805985	0.443106	0.838242	0.0635144	0.993872	1.06905	0.389549	0.112695	0.98041	0.389549
circ_00236_Szrd1	chr5:159643629-159643884	-	Szrd1	.	1	255	255	1	1	1	.	.		rat specific	39.563	72.0909	59.8391	33.6973	46.4578	31.5951	28.6382	59.1272	45.1992	18.1166	36.5196	7.31609	29.5919	65.1256	21.8195	47.9951	29.7436	22.7486	0.775121	0.47146	0.154753	0.91458	0.407063	0.780459	-0.637412	0.390083	0.20308	0.939747	0.390083
circ_00280_Rab11a	chr8:70194476-70206310	-	Rab11a	.	4	655	11834	0.055349	1	0	.	.		rat specific	20.2887	46.3442	25.0677	64.3992	12.1675	29.1008	75.8912	30.8874	7.86073	32.9392	37.1959	48.7739	37.2639	15.5735	24.7949	22.586	20.7304	27.574	0.358031	0.837623	0.585947	0.666221	0.702536	0.653148	0.74491	0.390083	0.136183	0.960117	0.390083
circ_00206_Mtmr1	chr18:301857-306376	-	Mtmr1	.	2	375	4519	0.082983	1	1	.	.		rat specific	52.7507	64.3669	49.3268	44.1809	57.5192	44.0669	32.218	56.4798	43.234	31.2922	38.5485	10.9741	29.5919	65.1256	27.7703	42.3487	28.8422	48.2546	0.47031	0.631395	0.278979	0.79336	0.135804	0.92631	-0.544966	0.390823	0.0135101	0.994454	0.390823
circ_00434_Mvb12b	chr3:12860436-12892860	-	Mvb12b	.	4	445	32424	0.0137244	1	1	mmu_circ_0009877	hsa_circ_0137997	0.602247	rodent and human	10.1444	37.3328	17.79	18.7207	33.1842	17.4605	12.8872	28.2399	32.4255	24.7044	28.4042	31.7031	21.9199	32.5628	21.8195	25.4092	14.4211	15.8551	0.208508	0.900581	0.307825	0.808881	0.395192	0.785529	0.618168	0.391484	0.450416	0.852218	0.391484
circ_00703_Plpp4	chr1:202490753-202497913	+	Plpp4	.	3	280	7160	0.0391061	1	1	.	hsa_circ_0008896	0.95	rat and human	10.1444	7.72403	21.0245	25.4602	16.5921	14.1347	5.72764	27.3574	12.7737	4.94088	10.1443	12.1935	26.3039	36.8101	9.91796	13.1751	9.0132	5.51481	0.535264	0.744843	1.04329	0.393026	0.734262	0.673569	0.0296314	0.981909	1.3995	0.392911	0.392911
circ_00213_Tmem41b	chr1:174609599-174613577	-	Tmem41b	.	4	467	3978	0.117396	1	1	.	hsa_circ_0021155	0.90364	rat and human	22.3176	36.0455	37.1973	54.6645	28.7596	15.7976	27.2063	26.4749	43.234	41.174	41.2537	73.1609	49.3199	36.8101	59.5078	75.2865	54.0792	36.5356	-0.790136	0.403573	-0.727321	0.393026	-0.776018	0.429982	-0.089366	0.909284	-0.175737	0.940887	0.393026
circ_00453_intergenic	chr16:26755421-26767549	+	.	.	0	0	12128	0	1	1	.	hsa_circ_0005669	0.48927	rat and human	21.3032	28.3214	23.4505	29.9531	26.5473	41.5725	12.8872	9.70746	25.5474	27.9983	14.2021	24.387	15.344	32.5628	16.8605	27.2914	19.829	10.3403	0.357734	0.791605	0.791679	0.393908	-0.253287	0.873495	0.191595	0.825076	0.167698	0.944124	0.393908
circ_00834_Ntrk2	chr17:6169816-6189453	-	Ntrk2	.	6	810	19637	0.0412487	1	1	mmu_circ_0004699	hsa_circ_0087377	0.500615	rodent and human	9.12993	10.2987	13.7468	15.7254	8.84911	13.3032	17.8989	21.1799	8.84332	16.4696	10.8206	15.8515	7.67198	0	24.7949	5.64649	9.91452	8.27221	0.482809	0.793673	0.677009	0.658288	1.01072	0.516453	0.831269	0.395429	0.496913	0.877759	0.395429
circ_00886_Gatad2a	chr16:21223067-21238306	+	Gatad2a	.	2	360	15239	0.0236236	1	1	mmu_circ_0014921	.		rat and mouse	11.1588	12.8734	17.79	21.716	17.6982	8.31451	7.8755	21.1799	6.87814	18.1166	11.4969	4.87739	8.76798	0	0	5.64649	7.21056	19.9912	0.333981	0.888071	0.517776	0.773093	0.106401	0.97607	0.0268057	0.98345	-1.88735	0.395785	0.395785
circ_00964_Sumf1	chr4:140176028-140185951	-	Sumf1	.	4	435	9923	0.0438375	1	1	mmu_circ_0012917	hsa_circ_0001260	0.671264	rodent and human	39.563	18.0227	11.3209	7.48828	11.0614	9.97741	6.44359	9.70746	6.87814	13.1757	8.11547	2.4387	4.38399	4.24732	3.96718	15.0573	10.8158	11.0296	0.900931	0.493533	-0.377531	0.809247	-0.679418	0.703662	-0.671534	0.482402	-1.54829	0.395785	0.395785
circ_00270_Gigyf1	chr12:22244850-22245096	-	Gigyf1	.	1	246	246	1	1	0	.	.		rat specific	22.3176	32.1835	29.9195	25.4602	21.0166	39.0782	20.0467	46.7723	37.3384	31.2922	41.9299	15.8515	54.7999	42.4732	30.7457	53.6416	40.5594	37.225	-0.637803	0.508231	-0.608716	0.489614	-0.340202	0.785529	-0.5337	0.396747	-0.0367771	0.987279	0.396747
circ_00075_intergenic	chr10:110101465-110101880	-	.	.	0	0	415	0	1	0	.	.		rat specific	162.31	119.722	29.1109	119.813	50.8824	148.83	117.417	200.327	91.3809	93.8767	27.0516	35.3611	20.8239	123.172	59.5078	119.517	51.3752	82.0328	0.295781	0.870395	0.340532	0.814275	0.694479	0.646639	-0.715755	0.398088	-0.32075	0.901606	0.398088
circ_00145_Tmem63c	chr6:111076482-111077776	+	Tmem63c	.	3	372	1294	0.287481	1	1	.	.		rat specific	54.7796	60.5049	54.1786	32.1996	39.821	67.3475	53.6966	75.8947	58.9554	42.8209	60.1898	20.7289	40.5519	92.0254	35.7047	72.4633	67.599	41.3611	-0.0955057	0.959632	-0.374914	0.700275	0.0590956	0.97607	-0.527389	0.398088	-0.118998	0.951418	0.398088
circ_00339_intergenic	chr4:183498455-183537970	-	.	.	0	0	39515	0	1	0	.	.		rat specific	16.231	34.7581	15.3641	30.702	45.3517	31.5951	16.467	37.9473	29.4777	37.8801	31.7856	39.0192	33.9759	26.8997	33.7211	32.9378	23.4343	19.3018	-0.212633	0.881329	0.508578	0.565699	0.147722	0.915614	0.522171	0.398088	0.336643	0.871944	0.398088
circ_00723_Sema5a	chr2:85662536-85664317	+	Sema5a	.	2	313	1781	0.175744	1	1	.	hsa_circ_0007413		rat and human	7.10106	15.4481	12.1295	8.23711	18.8044	3.3258	0	15.0024	20.6344	6.58784	13.5258	6.09674	26.3039	55.2152	6.94257	10.3519	17.1251	26.1953	-0.643487	0.758707	-0.852469	0.631883	-0.618466	0.789249	-0.999537	0.398088	0.700871	0.852218	0.398088
circ_00450_Slc8a1	chr6:4298604-4315682	-	Slc8a1	.	8	565	17078	0.0330835	1	1	mmu_circ_0000822	hsa_circ_0054227	0.798265	rodent and human	22.3176	11.586	16.1727	17.2231	17.6982	22.4492	27.9222	15.0024	18.6692	27.9983	32.4619	45.1159	14.248	4.24732	25.7867	25.4092	22.533	23.4379	-0.499965	0.649457	-0.312915	0.795476	-0.202248	0.899093	0.568317	0.398619	-0.642318	0.7125	0.398619
circ_01020_Ryr2	chr17:65735986-65737596	-	Ryr2	.	2	384	1610	0.238509	1	1	.	hsa_circ_0112651		rat and human	6.08662	11.586	1.61727	9.73477	15.4859	19.9548	4.29573	14.1199	10.8085	11.5287	9.46805	0	5.47999	15.5735	5.95078	15.9984	9.0132	14.4764	-1.09741	NA	0.189462	0.930907	-0.449172	0.834316	-0.91489	0.398619	-0.582571	0.871944	0.398619
circ_00542_Ttc27	chr6:21759485-21797140	-	Ttc27	.	4	546	37655	0.0145001	1	1	.	.		rat specific	17.2454	25.7468	17.79	24.7113	29.8657	23.2806	12.8872	20.2974	19.6518	8.2348	8.11547	20.7289	16.44	25.4839	26.7785	24.4681	11.7172	8.96157	0.43578	0.726724	0.800611	0.403285	0.237512	0.884735	-0.282231	0.743431	0.62323	0.71674	0.403285
circ_00812_Afap1	chr14:79987347-79987917	-	Afap1	.	2	222	570	0.389474	1	0	mmu_circ_0012596	hsa_circ_0069152		rodent and human	3.04331	9.01137	14.5555	27.7066	6.63683	26.6064	18.6148	7.94247	4.91295	16.4696	10.1443	13.4128	8.76798	16.9893	11.9016	10.3519	16.2238	2.06805	-0.0643845	0.966811	1.12807	0.403285	0.18193	0.94709	0.483734	0.670113	0.406892	0.899642	0.403285
circ_00423_Phkb	chr19:22158620-22179584	-	Phkb	.	5	518	20964	0.024709	1	1	mmu_circ_0001707	hsa_circ_0000698	0.355212	rodent and human	22.3176	12.8734	43.6664	30.702	25.4412	23.2806	17.1829	22.0624	22.5996	9.88176	11.4969	25.6063	14.248	33.9786	24.7949	25.4092	19.829	26.1953	0.168648	0.921924	0.153299	0.912176	-0.215253	0.895207	-0.6113	0.403766	0.0163705	0.994454	0.403766
circ_00609_Nhlrc2	chr1:277379256-277383623	+	Nhlrc2	.	2	252	4367	0.0577055	1	1	mmu_circ_0000963	.		rat and mouse	21.3032	10.2987	15.3641	20.2184	15.4859	18.2919	12.8872	25.5924	11.7911	24.7044	22.9938	19.5096	13.152	0	7.93437	20.7038	20.7304	11.719	-0.156646	0.951307	0.039397	0.986501	-0.0713633	0.977535	0.346703	0.679618	-1.26046	0.404425	0.404425
circ_00391_Tiam1	chr11:29967592-29992834	-	Tiam1	.	4	498	25242	0.019729	1	1	mmu_circ_0006438	hsa_circ_0061404		rodent and human	41.5919	16.7354	27.4936	15.7254	16.5921	21.6177	25.7744	45.0073	27.5125	18.1166	28.4042	6.09674	26.3039	21.2366	14.8769	25.4092	36.9541	20.6805	0.0620392	0.966811	-0.616121	0.55224	0.246648	0.873268	-0.606611	0.408683	-0.411136	0.869417	0.408683
circ_00846_Ptk2	chr7:114550935-114562987	-	Ptk2	.	4	398	12052	0.0330236	1	1	.	hsa_circ_0085769	0.58794	rat and human	9.12993	10.2987	5.66045	5.2418	14.3798	2.49435	8.59145	19.4149	23.5822	13.1757	9.46805	10.9741	20.8239	0	22.8113	19.7627	18.0264	10.3403	-0.950658	0.550937	-1.15917	0.409658	0.0976266	0.97607	-0.527745	0.639788	-0.10193	0.97926	0.409658
circ_00449_Rere	chr5:167516580-167615430	+	Rere	.	8	762	98850	0.0077086	1	1	.	.		rat specific	15.2166	27.0341	27.4936	21.716	18.8044	19.9548	22.1946	22.9449	13.7563	29.6453	25.699	20.7289	30.6879	16.9893	35.7047	14.1162	18.0264	19.9912	0.412216	0.706187	0.210681	0.848444	0.177176	0.903075	0.530522	0.410639	0.688239	0.607558	0.410639
circ_00995_Rundc3b	chr4:22532121-22536975	+	Rundc3b	.	2	171	4854	0.0352287	1	1	.	hsa_circ_0134949	0.368421	rat and human	18.2599	15.4481	7.27773	7.48828	12.1675	15.7976	4.29573	12.3549	11.7911	8.2348	2.70516	7.31609	12.056	11.3262	14.8769	15.9984	9.0132	5.51481	0.428055	NA	0.23013	0.895798	-0.102324	0.968085	-0.823821	0.410639	0.352264	0.89992	0.410639
circ_00180_intergenic	chr1:278580845-278594581	+	.	.	0	0	13736	0	1	1	mmu_circ_0007920	hsa_circ_0020093	0.0932836	rodent and human	33.4764	45.0568	42.0491	33.6973	50.8824	44.8983	52.2647	30.0049	33.4081	46.1149	35.8433	48.7739	39.4559	38.2259	62.4831	38.5843	60.3884	76.518	-0.550427	0.508231	-0.452607	0.556582	-0.599271	0.480849	-0.444556	0.413076	-0.322138	0.860453	0.413076
circ_00203_Ptpra	chr3:123077757-123078115	+	Ptpra	.	2	278	358	0.776536	1	1	mmu_circ_0001067	.		rat and mouse	51.7363	48.9189	36.3886	25.4602	50.8824	39.0782	35.0818	56.4798	51.0947	42.8209	30.433	35.3611	32.8799	55.2152	45.6226	61.1703	42.362	42.7398	-0.0967746	0.959276	-0.35218	0.677324	-0.0378061	0.989715	-0.445697	0.413212	-0.133026	0.944124	0.413212
circ_00108_Ambra1	chr3:80713737-80732927	+	Ambra1	.	4	449	19190	0.0233976	1	1	mmu_circ_0001046	hsa_circ_0007061	0.966592	rodent and human	52.7507	41.1948	67.1168	93.6035	56.4131	73.1677	50.1168	48.5373	109.068	39.527	50.0454	82.9157	38.3599	103.352	35.7047	91.2849	76.6122	77.8967	-0.601811	0.517625	-0.134278	0.912176	-0.247572	0.852405	-0.507247	0.413811	-0.485995	0.773324	0.413811
circ_00865_Atxn3	chr6:125824539-125832694	-	Atxn3	.	3	362	8155	0.0443899	1	1	mmu_circ_0003662	.		rat and mouse	7.10106	11.586	15.3641	8.23711	9.95525	9.14596	18.6148	11.4725	3.93036	21.4105	16.9072	13.4128	8.76798	2.83155	24.7949	10.3519	12.6185	7.58286	0.174582	0.959276	-0.157068	0.937685	0.187321	0.937154	0.758372	0.413811	0.302417	0.921439	0.413811
circ_00906_intergenic	chr18:79473310-79474725	-	.	.	0	0	1415	0	1	1	.	.		rat specific	12.1732	7.72403	9.70364	15.7254	12.1675	3.3258	8.59145	21.1799	16.704	13.1757	16.2309	12.1935	13.152	11.3262	5.95078	9.41081	4.5066	11.0296	0.242124	0.910685	0.310871	0.845054	0.874325	0.558488	0.739766	0.413811	0.261185	0.939747	0.413811
circ_01000_intergenic	chr15:47434568-47439015	-	.	.	0	0	4447	0	1	1	.	.		rat specific	8.1155	7.72403	10.5123	8.98594	5.53069	4.9887	10.0234	8.82496	6.87814	13.1757	15.5547	8.53544	14.248	4.24732	10.9098	5.64649	16.2238	17.2338	-0.569447	NA	-1.0003	0.41451	-0.607979	0.730478	-0.0647477	0.960434	-0.39584	0.8911	0.41451
circ_00662_Map2	chr9:73378061-73399557	+	Map2	.	2	359	21496	0.0167008	1	1	mmu_circ_0008896	.		rat and mouse	27.3898	24.4594	6.46909	17.2231	6.63683	20.7863	12.1712	8.82496	14.7389	23.0574	14.2021	23.1676	12.056	26.8997	16.8605	12.2341	13.5198	11.719	0.616438	0.63203	0.276497	0.846533	-0.069566	0.984351	0.666905	0.414895	0.560496	0.832583	0.414895
circ_00881_intergenic	chr2:231383146-231409493	-	.	.	0	0	26347	0	1	1	.	hsa_circ_0070700	0.863333	rat and human	12.1732	0	16.1727	13.4789	13.2737	9.14596	7.15955	20.2974	7.86073	6.58784	10.8206	7.31609	16.44	7.07887	9.91796	9.41081	16.2238	18.6125	-0.594317	0.718944	-0.311274	0.848444	-0.337069	0.873268	-0.808545	0.415185	-0.39963	0.899476	0.415185
circ_00977_Med12l	chr2:149304804-149315205	+	Med12l	.	5	756	10401	0.0726853	1	1	mmu_circ_0001135	hsa_circ_0122396	0.0522273	rodent and human	3.04331	10.2987	11.3209	8.98594	7.74297	12.4718	10.7393	7.94247	13.7563	13.1757	8.11547	6.09674	10.96	2.83155	8.92616	11.293	10.8158	22.0592	-0.851427	NA	-0.603846	0.665956	-0.464289	0.789249	-0.741751	0.415185	-0.937598	0.656931	0.415185
circ_00617_Myt1l	chr6:48820832-48857932	+	Myt1l	.	5	853	37100	0.0229919	1	0	.	.		rat specific	10.1444	9.01137	4.04318	13.4789	43.1394	15.7976	7.15955	6.17747	40.2862	19.7635	3.38145	45.1159	13.152	19.8208	33.7211	15.9984	12.6185	8.27221	-0.680559	0.726724	0.967868	0.529349	0.53208	0.804037	0.872445	0.420805	0.866783	0.765004	0.420805
circ_00766_Agap1	chr9:96804833-96812078	+	Agap1	.	3	377	7245	0.0520359	1	1	mmu_circ_0000061	hsa_circ_0058806		rodent and human	12.1732	20.5974	9.70364	13.4789	11.0614	9.14596	14.3191	9.70746	5.89554	19.7635	20.965	17.0709	13.152	19.8208	10.9098	11.293	9.0132	17.2338	0.132324	0.959632	-0.167808	0.915337	-0.31906	0.852405	0.612289	0.420805	0.188879	0.944124	0.420805
circ_00836_Sbf2	chr1:175252581-175284224	-	Sbf2	.	3	337	31643	0.0106501	1	1	.	hsa_circ_0021237	0.460251	rat and human	13.1877	10.2987	8.895	16.4742	12.1675	14.1347	17.1829	17.6499	7.86073	8.2348	6.08661	8.53544	17.536	24.0682	2.97539	10.3519	11.7172	15.1657	-0.21402	0.920704	0.198925	0.908712	0.199738	0.918605	-0.741953	0.420805	0.216906	0.944124	0.420805
circ_00926_Dtd1	chr3:138788021-138806782	+	Dtd1	.	2	343	18761	0.0182826	1	1	.	.		rat specific	12.1732	19.3101	16.1727	21.716	5.53069	13.3032	7.15955	9.70746	17.6866	8.2348	9.46805	10.9741	7.67198	15.5735	2.97539	11.293	4.5066	6.20416	1.12007	0.421647	0.918287	0.489614	0.64495	0.732145	0.399414	0.710519	0.213241	0.950852	0.421647
circ_00086_intergenic	chr2:32632862-32636300	-	.	.	0	0	3438	0	1	0	.	.		rat specific	56.8085	61.7922	96.2277	37.4414	73.0051	35.7524	156.794	75.8947	92.3635	26.3514	46.664	199.973	90.9678	130.251	98.1878	97.8725	48.6713	31.7102	0.277498	0.867509	-0.28831	0.829352	0.87348	0.469531	0.620337	0.423192	0.844552	0.605922	0.423192
circ_00218_Akap6	chr6:73854811-73868895	+	Akap6	.	2	270	14084	0.0191707	1	1	.	hsa_circ_0101660	0.666667	rat and human	34.4909	20.5974	64.6909	82.3711	23.2289	54.8757	40.8094	45.8898	56.0077	21.4105	29.0804	43.8965	20.8239	41.0575	24.7949	34.82	29.7436	33.0889	0.31367	0.805985	0.728156	0.423261	0.544504	0.653148	-0.0421443	0.965123	-0.186062	0.942562	0.423261
circ_00514_Synrg	chr10:71322146-71323079	+	Synrg	.	1	933	933	1	1	0	mmu_circ_0003469	hsa_circ_0002455		rodent and human	22.3176	24.4594	16.1727	10.4836	18.8044	9.97741	22.1946	28.2399	20.6344	19.7635	18.2598	15.8515	25.2079	12.742	25.7867	25.4092	19.829	18.6125	-0.0291625	0.972021	-0.724558	0.423294	0.160295	0.913996	-0.243596	0.743431	0.0235898	0.992038	0.423294
circ_00979_Reps1	chr1:13262069-13268495	+	Reps1	.	7	982	6426	0.152817	1	1	mmu_circ_0000148	hsa_circ_0005210	0.677189	rodent and human	11.1588	7.72403	4.04318	5.2418	6.63683	6.65161	10.0234	7.05997	5.89554	21.4105	8.79176	26.8257	15.344	14.1577	11.9016	19.7627	6.30924	11.0296	-0.708882	0.631395	-1.00229	0.423294	-0.668878	0.705193	0.589249	0.507332	0.162271	0.951418	0.423294
circ_01004_Mef2d	chr2:187525294-187532740	+	Mef2d	.	7	1115	7446	0.149745	1	1	mmu_circ_0010851	.		rat and mouse	17.2454	9.01137	16.9814	17.9719	19.9105	3.3258	11.4553	8.82496	7.86073	9.88176	4.05774	7.31609	6.57598	15.5735	10.9098	10.3519	6.30924	3.44676	1.14521	NA	1.05024	0.423294	0.519336	0.789249	0.0319429	0.981909	0.726723	0.809886	0.423294
circ_00112_Rnf14	chr18:31461553-31463598	+	Rnf14	.	2	304	2045	0.148655	1	1	.	.		rat specific	59.8518	63.0796	52.5614	44.1809	58.6253	49.0556	85.9145	69.7172	56.9903	95.5237	69.6578	85.3544	67.9518	46.7206	80.3355	42.3487	74.8096	73.7606	-0.130345	0.910182	-0.340896	0.651266	0.155624	0.88121	0.376178	0.424789	0.0360098	0.981803	0.424789
circ_00234_Kcmf1	chr4:100779729-100783015	-	Kcmf1	.	2	308	3286	0.093731	1	1	mmu_circ_0013520	hsa_circ_0121080	0.974026	rodent and human	22.3176	34.7581	42.8577	52.418	36.5026	54.8757	41.5254	16.7674	34.3907	79.0541	33.1382	37.7998	48.2239	18.4051	39.6718	31.9968	31.5462	39.293	-0.0398041	0.966811	0.485553	0.613547	-0.148258	0.921331	0.512036	0.424789	0.0586347	0.98041	0.424789
circ_00245_Abhd2	chr1:141024395-141026781	+	Abhd2	.	2	301	2386	0.126153	1	1	mmu_circ_0014410	hsa_circ_0007099	0.6	rodent and human	19.2743	23.1721	29.9195	41.9344	27.6535	29.9322	40.8094	45.8898	50.1121	42.8209	19.6124	96.3285	31.7839	53.7994	31.7375	34.82	45.9673	28.2634	-0.580572	0.574561	-0.121896	0.930907	0.329225	0.799016	0.528772	0.424789	0.0989044	0.962546	0.424789
circ_00841_Aff3	chr9:45203454-45207736	-	Aff3	.	4	837	4282	0.195469	1	0	mmu_circ_0000030	hsa_circ_0055855		rodent and human	21.3032	7.72403	11.3209	19.4695	8.84911	10.8089	17.8989	7.05997	3.93036	3.29392	24.3464	18.2902	20.8239	0	6.94257	6.58757	10.8158	8.27221	0.65838	0.731737	0.618792	0.729123	0.192737	0.94709	0.885056	0.425132	0.142571	0.970487	0.425132
circ_00315_Gab1	chr19:30869715-30870010	+	Gab1	.	1	295	295	1	1	1	mmu_circ_0001700	hsa_circ_0125421		rodent and human	19.2743	21.8848	38.8145	44.1809	23.2289	32.4266	51.5487	22.0624	6.87814	41.174	25.0227	49.9933	42.7439	16.9893	40.6636	30.1146	35.1515	7.58286	0.156879	0.959276	0.473312	0.729123	0.172189	0.937154	0.674496	0.426071	0.484922	0.869417	0.426071
circ_00938_Crebbp	chr10:11669352-11670969	+	Crebbp	.	2	355	1617	0.219542	1	1	mmu_circ_0006283	hsa_circ_0105404	0.926761	rodent and human	5.07219	7.72403	8.08636	8.98594	9.95525	9.97741	8.59145	1.76499	6.87814	16.4696	10.8206	17.0709	23.0159	0	22.8113	12.2341	15.3224	13.787	-0.984365	0.517625	-0.518215	0.746578	-1.24898	0.426141	0.0812415	0.956257	0.18118	0.951418	0.426141
circ_00136_Stau2	chr5:2257912-2314821	+	Stau2	.	3	337	56909	0.0059217	1	0	.	.		rat specific	28.4042	54.0682	44.475	17.9719	74.1113	55.7072	36.5137	52.0673	76.6421	57.6436	65.6001	89.0124	72.3358	41.0575	64.4667	47.0541	91.9346	75.8286	-0.764791	0.428651	-0.553648	0.545783	-0.385789	0.757579	-0.0169592	0.982292	-0.267839	0.898811	0.428651
circ_00124_Ppp1r13b	chr6:136430191-136436620	-	Ppp1r13b	.	3	345	6429	0.0536631	1	1	mmu_circ_0000423	hsa_circ_0005791	0.382609	rodent and human	38.5486	45.0568	47.7095	68.8922	47.564	55.7072	102.382	32.6524	41.2688	64.2314	85.8888	95.1092	86.5838	21.2366	73.3929	47.9951	45.9673	77.8967	-0.3921	0.726958	0.00138581	0.999342	0.0405936	0.992154	0.51281	0.42893	0.0834214	0.969425	0.42893
circ_00210_Tead1	chr1:177521071-177569872	+	Tead1	.	1	256	48801	0.0052458	1	0	.	.		rat specific	37.5342	23.1721	39.6232	82.3711	37.6087	65.6846	33.6499	66.1872	58.9554	47.7618	37.1959	34.1418	4.38399	19.8208	19.8359	2.82324	31.5462	73.7606	-0.114474	0.959632	0.771249	0.533514	0.539213	0.754391	0.121529	0.912048	-1.31551	0.429045	0.429045
circ_00970_Slc8a3	chr6:105078167-105080571	-	Slc8a3	.	1	1845	2404	0.767471	1	0	.	.		rat specific	10.1444	16.7354	14.5555	7.48828	12.1675	5.82015	17.1829	14.1199	2.94777	8.2348	18.2598	2.4387	13.152	22.6524	6.94257	8.46973	4.5066	4.13611	1.28743	NA	0.571216	0.744613	1.0359	0.557064	0.845002	0.429772	1.31363	0.53205	0.429772
circ_01009_Cnot2	chr7:59556897-59587384	-	Cnot2	.	2	266	30487	0.008725	1	0	mmu_circ_0000212	hsa_circ_0027545	0.97307	rodent and human	9.12993	5.14935	13.7468	19.4695	3.31842	6.65161	21.4786	15.8849	9.82591	9.88176	10.1443	9.75479	8.76798	0	5.95078	5.64649	3.60528	10.3403	0.521084	NA	0.597323	0.727453	1.25371	0.429982	0.582558	0.616746	-0.377646	0.919004	0.429982
circ_00417_Rps6ka5	chr6:124596540-124629605	-	Rps6ka5	.	3	308	33065	0.009315	1	1	mmu_circ_0003646	hsa_circ_0102863	0.92233	rodent and human	6.08662	11.586	30.7282	22.4648	15.4859	23.2806	30.786	15.8849	10.8085	34.5862	22.3176	25.6063	32.8799	12.742	15.8687	30.1146	19.829	44.8078	-0.943877	0.432531	-0.628983	0.584701	-0.711817	0.594948	-0.22298	0.805552	-0.621478	0.776455	0.432531
circ_00214_intergenic	chr1:278679021-278749829	+	.	.	0	0	70808	0	1	1	mmu_circ_0000966	hsa_circ_0020096	0.404839	rodent and human	34.4909	46.3442	59.0304	35.9438	25.4412	24.1121	57.9923	30.0049	35.3733	55.9966	48.6928	34.1418	33.9759	16.9893	47.6062	41.4076	27.0396	67.5564	0.0362354	0.966811	-0.672383	0.4343	-0.142079	0.921331	0.0173197	0.982292	-0.454102	0.81305	0.4343
circ_00113_Coq3	chr5:36040324-36046665	+	Coq3	.	4	552	6341	0.0870525	1	1	.	hsa_circ_0003554		rat and human	53.7652	47.6315	92.1845	52.418	59.7315	33.258	75.1752	61.7747	50.1121	59.2905	81.1547	32.9224	81.1038	55.2152	64.4667	49.8773	57.6845	115.122	-0.199562	0.878849	-0.626299	0.434438	-0.255116	0.832618	-0.353948	0.57103	-0.153484	0.944124	0.434438
circ_00903_intergenic	chr8:126382525-126390804	-	.	.	0	0	8279	0	1	0	mmu_circ_0015372	hsa_circ_0123453		rodent and human	14.2021	19.3101	10.5123	5.99063	7.74297	2.49435	25.0584	13.2374	8.84332	9.88176	14.2021	15.8515	5.47999	11.3262	14.8769	4.70541	6.30924	13.0977	0.82146	0.553311	-0.625515	0.690192	0.954696	0.500598	0.715305	0.435954	0.367945	0.899642	0.435954
circ_00302_Slc38a9	chr2:44554760-44564131	+	Slc38a9	.	4	531	9371	0.0566642	1	1	.	hsa_circ_0129182		rat and human	17.2454	28.3214	35.58	43.432	46.4578	35.7524	19.3308	57.3623	37.3384	18.1166	25.699	26.8257	20.8239	43.889	24.7949	28.2324	27.0396	24.1273	0.040833	0.966811	0.662629	0.438136	0.517226	0.652288	-0.148249	0.849661	0.157971	0.944124	0.438136
circ_01019_Arhgef28	chr2:25786588-25787923	-	Arhgef28	.	2	271	1335	0.202996	1	1	.	.		rat specific	6.08662	14.1607	10.5123	7.48828	0	14.1347	11.4553	3.52998	14.7389	8.2348	6.08661	13.4128	6.57598	8.49465	7.93437	21.6449	13.5198	11.719	-0.613213	NA	-1.06719	0.438136	-0.653636	0.74599	-0.773304	0.4499	-1.02488	0.670377	0.438136
circ_00399_Mpzl1	chr13:83815851-83819669	-	Mpzl1	.	3	514	3818	0.134626	1	1	mmu_circ_0000114	hsa_circ_0015107		rodent and human	29.4187	38.6201	28.3023	36.6926	19.9105	16.629	21.4786	40.5948	20.6344	29.6453	31.7856	13.4128	19.728	18.4051	13.8851	24.4681	15.3224	15.8551	0.79104	0.438505	0.414383	0.700275	0.577027	0.63492	0.445078	0.532589	-0.096464	0.967627	0.438505
circ_00697_Rabep1	chr10:57508984-57520192	+	Rabep1	.	3	494	11208	0.0440757	1	1	mmu_circ_0000282	.		rat and mouse	13.1877	12.8734	14.5555	7.48828	13.2737	12.4718	15.751	27.3574	3.93036	13.1757	37.1959	8.53544	7.67198	14.1577	13.8851	9.41081	17.1251	11.0296	0.118213	0.959632	-0.186102	0.924198	0.334535	0.866387	0.704501	0.439528	-0.0756432	0.981433	0.439528
circ_00578_Adcy1	chr14:87328007-87331877	+	Adcy1	.	1	150	3870	0.0387597	1	0	.	.		rat specific	12.1732	42.4822	21.8332	20.9672	14.3798	25.775	17.8989	8.82496	21.617	21.4105	15.5547	4.87739	10.96	29.7313	12.8933	9.41081	16.2238	13.0977	0.96268	0.440222	0.664297	0.586454	0.316044	0.866387	0.0930852	0.935762	0.441023	0.874637	0.440222
circ_00243_Dcc	chr18:66581615-66603887	-	Dcc	.	4	573	22272	0.0257274	1	1	mmu_circ_0000893	.		rat and mouse	24.3465	42.4822	29.1109	23.2137	46.4578	61.5273	72.3114	35.2998	15.7215	74.1132	44.6351	30.4837	33.9759	16.9893	27.7703	24.4681	47.77	27.574	-0.0631808	0.966811	0.393123	0.744613	0.319074	0.832618	0.568948	0.440277	-0.330143	0.8911	0.440277
circ_00653_Coq3	chr5:36040324-36054615	+	Coq3	.	5	712	14291	0.0498216	1	1	.	.		rat specific	20.2887	9.01137	1.61727	17.9719	17.6982	6.65161	34.3658	9.70746	3.93036	14.8226	19.6124	31.7031	20.8239	5.6631	27.7703	14.1162	13.5198	10.3403	-0.309176	0.900581	0.15666	0.948582	0.363163	0.873495	0.808576	0.441864	0.537197	0.877508	0.441864
circ_00102_intergenic	chrX:63177768-63195572	-	.	.	0	0	17804	0	1	1	mmu_circ_0016408	.		rat and mouse	73.0395	45.0568	70.3514	47.925	55.3069	44.0669	91.6422	40.5948	43.234	80.701	94.0042	49.9933	75.6238	31.147	110.089	50.8184	74.8096	104.781	-0.288789	0.805985	-0.652209	0.443676	-0.390006	0.751768	-0.0352367	0.967296	-0.0805711	0.968263	0.443676
circ_00568_Ispd	chr6:55889735-55921125	+	Ispd	.	2	427	31390	0.0136031	1	1	mmu_circ_0003948	hsa_circ_0002228		rodent and human	19.2743	12.8734	24.2591	29.2043	16.5921	15.7976	21.4786	12.3549	16.704	6.58784	18.9361	26.8257	19.728	18.4051	13.8851	10.3519	14.4211	11.719	0.647816	0.565588	0.766993	0.444533	0.477597	0.751068	0.558217	0.468836	0.50631	0.839746	0.444533
circ_01039_Cdc42	chr5:155702727-155709264	-	Cdc42	.	4	535	6537	0.0818418	1	1	mmu_circ_0011319	hsa_circ_0005576	0.91791	rodent and human	8.1155	3.86201	7.27773	2.24648	8.84911	4.15725	16.467	6.17747	5.89554	13.1757	21.6413	10.9741	8.76798	2.83155	15.8687	4.70541	10.8158	15.8551	-0.699423	NA	-1.11095	0.444533	-0.131542	0.9594	0.554779	0.604118	-0.171696	0.957587	0.444533
circ_01023_Ern1	chr10:94615616-94617077	-	Ern1	.	2	364	1461	0.249144	1	1	mmu_circ_0002715	.		rat and mouse	17.2454	24.4594	12.1295	11.9813	8.84911	9.14596	8.59145	21.1799	10.8085	4.94088	7.43918	3.65805	4.38399	9.91042	5.95078	4.70541	6.30924	8.27221	1.44492	NA	0.627225	0.665851	1.04946	0.445809	-0.221928	0.850842	0.0213354	0.994454	0.445809
circ_00195_Man2a1	chr9:112317484-112318444	+	Man2a1	.	2	397	960	0.413542	1	1	mmu_circ_0000803	hsa_circ_0008058	0.1725	rodent and human	48.693	30.8961	46.0923	35.9438	43.1394	62.3588	31.502	45.0073	61.9032	41.174	37.1959	28.045	24.1119	67.9572	28.7621	47.0541	42.362	56.5268	-0.210546	0.868738	-0.0479566	0.974396	-0.0869293	0.954087	-0.461931	0.44635	-0.297869	0.880232	0.44635
circ_01048_Wdr7	chr18:59205019-59245202	+	Wdr7	.	4	450	40183	0.0111988	1	1	mmu_circ_0000879	hsa_circ_0108683		rodent and human	20.2887	6.43669	10.5123	11.9813	6.63683	13.3032	5.72764	9.70746	4.91295	0	10.1443	3.65805	8.76798	31.147	2.97539	14.1162	5.40792	9.65092	0.362537	NA	0.143532	0.961178	-0.517752	0.820689	-0.906371	0.449348	0.521247	0.886387	0.449348
circ_00801_Khdrbs3	chr7:110087133-110109834	+	Khdrbs3	.	3	383	22701	0.0168715	1	1	mmu_circ_0005745	hsa_circ_0135837	0.454308	rodent and human	9.12993	10.2987	12.9382	7.48828	15.4859	22.4492	19.3308	12.3549	17.6866	4.94088	3.38145	15.8515	16.44	19.8208	4.95898	15.0573	7.21056	16.5444	-0.261249	0.902078	0.21412	0.905474	0.34255	0.865703	-0.729029	0.4499	0.0555171	0.987033	0.4499
circ_00340_Psma7	chr3:175422378-175423144	-	Psma7	.	2	252	766	0.328982	1	1	.	hsa_circ_0061037	0.912698	rat and human	36.5197	57.9302	41.2404	23.9625	13.2737	49.887	16.467	23.8274	33.4081	26.3514	45.9877	7.31609	10.96	33.9786	18.8441	22.586	13.5198	34.4676	0.930152	0.451483	0.304486	0.829352	0.0465074	0.993872	0.196361	0.848304	-0.172024	0.951418	0.451483
circ_00864_Snapc1	chr6:96876608-96878279	+	Snapc1	.	3	406	1671	0.242968	1	1	.	.		rat specific	18.2599	21.8848	8.895	21.716	13.2737	0	12.8872	18.5324	6.87814	16.4696	15.5547	2.4387	17.536	9.91042	13.8851	5.64649	9.0132	5.51481	1.27281	0.451483	0.803185	0.651266	0.934098	0.646639	0.781626	0.507332	1.04696	0.704684	0.451483
circ_00317_Hibadh	chr4:82682366-82692626	-	Hibadh	.	3	393	10260	0.0383041	1	1	mmu_circ_0013437	hsa_circ_0006773	0.295165	rodent and human	21.3032	30.8961	29.9195	22.4648	24.335	21.6177	37.2296	31.7699	30.4603	29.6453	36.5196	24.387	29.5919	14.1577	45.6226	31.9968	29.7436	42.0504	-0.345463	0.739827	-0.610165	0.452989	-0.0638384	0.968085	-0.18663	0.785101	-0.195287	0.919004	0.452989
circ_00516_Robo2	chr11:11201130-11213817	-	Robo2	.	3	418	12687	0.0329471	1	1	.	hsa_circ_0124659	0.892344	rat and human	15.2166	30.8961	15.3641	21.716	7.74297	23.2806	15.035	22.0624	15.7215	11.5287	22.9938	10.9741	19.728	19.8208	19.8359	16.9395	20.7304	31.7102	-0.208291	0.900581	-0.382682	0.746578	-0.406201	0.785529	-0.562551	0.453235	-0.23502	0.919097	0.453235
circ_00346_Faf1	chr5:129621175-129647021	+	Faf1	.	3	381	25846	0.0147412	1	1	mmu_circ_0001244	hsa_circ_0012395	0.944882	rodent and human	19.2743	12.8734	22.6418	17.2231	15.4859	24.9435	28.6382	20.2974	21.617	31.2922	41.2537	60.9674	36.1679	9.91042	47.6062	15.9984	30.6449	45.4972	-0.74445	0.508231	-0.681868	0.507018	-0.390982	0.785529	0.528987	0.45717	0.0350736	0.988527	0.45717
circ_00539_intergenic	chr18:81170023-81208554	-	.	.	0	0	38531	0	1	1	mmu_circ_0000911	hsa_circ_0108876		rodent and human	28.4042	10.2987	14.5555	40.4367	8.84911	10.8089	20.0467	19.4149	9.82591	24.7044	31.1093	7.31609	33.9759	7.07887	17.8523	10.3519	18.9277	9.65092	0.463595	0.79442	0.650091	0.665956	0.352908	0.866387	0.717777	0.45717	0.617278	0.846925	0.45717
circ_01045_Akap2	chr5:74972092-74975307	+	Akap2	.	2	218	3215	0.0678072	1	0	.	.		rat specific	8.1155	0	10.5123	11.2324	6.63683	9.14596	7.15955	4.41248	13.7563	13.1757	7.43918	30.4837	4.38399	8.49465	15.8687	16.9395	6.30924	6.20416	-0.585502	NA	-0.0997746	0.970229	-0.21631	0.937154	0.790363	0.461061	-0.00953971	0.999014	0.461061
circ_00577_intergenic	chr2:145458188-145459609	-	.	.	0	0	1421	0	1	0	.	hsa_circ_0103109	0.43865	rat and human	5.07219	19.3101	13.7468	25.4602	11.0614	14.9661	27.2063	17.6499	20.6344	6.58784	16.9072	20.7289	7.67198	9.91042	12.8933	15.0573	22.533	27.574	-0.799059	0.508231	-0.329865	0.801974	0.00465151	0.994903	-0.528004	0.515951	-1.0977	0.464852	0.464852
circ_00569_intergenic	chr18:44477274-44483422	+	.	.	0	0	6148	0	1	1	.	hsa_circ_0073652	0.711191	rat and human	13.1877	6.43669	14.5555	5.99063	35.3964	12.4718	7.15955	5.29498	28.4951	8.2348	11.4969	21.9483	27.3999	12.742	43.639	26.3503	20.7304	21.3699	-0.980305	0.508231	-0.37231	0.815731	-0.760355	0.661108	-0.709029	0.466446	0.305793	0.919004	0.466446
circ_00378_Pank1	chr1:253120468-253134791	-	Pank1	.	6	878	14323	0.0613	1	0	mmu_circ_0007711	.		rat and mouse	8.1155	12.8734	24.2591	27.7066	27.6535	16.629	32.218	16.7674	25.5474	31.2922	35.1671	39.0192	23.0159	28.3155	31.7375	11.293	38.7568	29.6421	-0.794976	0.467963	-0.155009	0.912176	-0.0961821	0.958871	0.402818	0.577376	0.0556052	0.981433	0.467963
circ_00728_Rims2	chr7:78482253-78520474	+	Rims2	.	2	415	38221	0.0108579	1	1	mmu_circ_0000596	hsa_circ_0085302	0.000902886	rodent and human	3.04331	14.1607	6.46909	16.4742	15.4859	11.6403	13.6031	8.82496	19.6518	11.5287	12.8495	17.0709	32.8799	4.24732	17.8523	11.293	22.533	13.0977	-1.02852	0.467963	-0.103779	0.96916	-0.159878	0.945533	-0.173751	0.876631	0.253598	0.936362	0.467963
circ_00867_Akap11	chr15:60728531-60733298	-	Akap11	.	3	295	4767	0.0618838	1	1	.	.		rat specific	5.07219	5.14935	10.5123	14.9766	14.3798	17.4605	12.1712	7.05997	10.8085	16.4696	10.1443	18.2902	2.19199	11.3262	15.8687	12.2341	14.4211	15.1657	-0.977658	0.467963	0.161593	0.925021	-0.475315	0.784596	0.068494	0.956817	-0.508654	0.867846	0.467963
circ_00350_intergenic	chr1:164931729-164947123	-	.	.	0	0	15394	0	1	1	mmu_circ_0001605	hsa_circ_0006705	0.320588	rodent and human	20.2887	20.5974	32.3455	40.4367	28.7596	18.2919	36.5137	49.4198	18.6692	49.4088	35.1671	18.2902	19.728	18.4051	20.8277	19.7627	30.6449	22.0592	0.0295716	0.972021	0.277166	0.814275	0.535894	0.658573	0.492948	0.472371	-0.292643	0.898811	0.472371
circ_00329_intergenic	chr1:45923227-46014665	+	.	.	0	0	91438	0	1	0	mmu_circ_0006811	hsa_circ_0006405	0.551515	rodent and human	50.7219	30.8961	32.3455	21.716	27.6535	22.4492	32.9339	35.2998	24.5648	27.9983	35.1671	14.6322	28.4959	16.9893	19.8359	31.0557	47.77	28.9528	0.0862804	0.959632	-0.588881	0.489614	-0.207928	0.873268	-0.442006	0.477326	-0.710073	0.584894	0.477326
circ_00799_intergenic	chr1:278580845-278620822	+	.	.	0	0	39977	0	1	1	.	.		rat specific	11.1588	14.1607	5.66045	11.2324	14.3798	12.4718	12.8872	15.8849	14.7389	14.8226	18.9361	18.2902	10.96	4.24732	16.8605	17.8805	7.21056	10.3403	-0.221864	0.910685	0.10502	0.961178	0.301574	0.866387	0.576908	0.478156	-0.0946101	0.970751	0.478156
circ_00962_Agap1	chr9:96970456-96979167	+	Agap1	.	3	469	8711	0.05384	1	1	mmu_circ_0009063	hsa_circ_0058814		rodent and human	13.1877	5.14935	12.9382	5.99063	16.5921	12.4718	12.8872	31.7699	4.91295	9.88176	10.1443	2.4387	6.57598	18.4051	5.95078	3.76433	14.4211	3.44676	0.56603	NA	0.695094	0.693336	1.21332	0.47835	0.0822563	0.960434	0.499152	0.8911	0.47835
circ_00401_Fam149b1	chr15:4392149-4396767	-	Fam149b1	.	2	271	4618	0.0586834	1	1	.	.		rat specific	24.3465	15.4481	18.5986	23.9625	19.9105	14.9661	30.0701	23.8274	27.5125	27.9983	28.4042	26.8257	17.536	19.8208	19.8359	26.3503	23.4343	37.9143	-0.589247	0.517625	-0.582725	0.481533	-0.114645	0.937154	-0.0838893	0.908074	-0.627967	0.638716	0.481533
circ_00070_Ntrk3	chr1:139943397-139956356	-	Ntrk3	.	3	548	12959	0.0422872	1	1	mmu_circ_0014402	hsa_circ_0036657	0.881387	rodent and human	138.978	102.987	107.549	91.357	106.189	120.56	77.3231	97.0746	69.7639	88.9358	86.5651	70.7222	84.3918	209.535	78.3519	88.4616	81.1188	71.6925	0.537227	0.481641	0.400053	0.584701	0.0193853	0.993872	0.0310282	0.965123	0.616075	0.53205	0.481641
circ_00912_intergenic	chr2:31816051-31816763	-	.	.	1	334	712	0.469101	1	1	mmu_circ_0004400	hsa_circ_0006411		rodent and human	5.07219	0	16.1727	11.2324	13.2737	11.6403	11.4553	15.0024	4.91295	14.8226	10.1443	0	13.152	18.4051	12.8933	17.8805	13.5198	11.0296	-0.917791	0.574561	-0.229341	0.912176	-0.42257	0.852426	-0.779945	0.482402	0.0649662	0.986143	0.482402
circ_00551_Akap6	chr6:73905443-73908680	+	Akap6	.	2	369	3237	0.113994	1	1	mmu_circ_0004059	hsa_circ_0101664	0.895161	rodent and human	16.231	18.0227	16.9814	21.716	15.4859	14.9661	27.9222	12.3549	10.8085	24.7044	27.0516	18.2902	20.8239	7.07887	16.8605	9.41081	13.5198	24.8166	0.0793483	0.963044	0.114424	0.947376	0.0974969	0.9594	0.540091	0.482533	-0.0891034	0.970751	0.482533
circ_00891_Mboat2	chr6:44055352-44107579	+	Mboat2	.	4	376	52227	0.0071993	1	1	mmu_circ_0000364	hsa_circ_0008847	0.928191	rodent and human	9.12993	6.43669	12.1295	9.73477	8.84911	14.1347	7.8755	3.52998	14.7389	4.94088	9.46805	18.2902	14.248	16.9893	3.96718	19.7627	15.3224	16.5444	-0.873589	0.517625	-0.650514	0.62796	-0.995141	0.484053	-0.640945	0.487085	-0.579552	0.846925	0.484053
circ_00493_Dusp16	chr4:168499185-168517342	-	Dusp16	.	3	531	18157	0.0292449	1	0	.	hsa_circ_0025498	0.912946	rat and human	25.3609	11.586	18.5986	21.716	15.4859	8.31451	6.44359	24.7099	23.5822	21.4105	27.0516	10.9741	30.6879	9.91042	27.7703	22.586	29.7436	26.1953	-0.489229	0.718214	-0.78295	0.489614	-0.537622	0.732145	-0.383493	0.661604	-0.182358	0.944124	0.489614
circ_01010_intergenic	chr6:29522231-29525497	+	.	.	0	0	3266	0	1	0	.	.		rat specific	6.08662	9.01137	8.895	5.99063	9.95525	3.3258	13.6031	6.17747	16.704	6.58784	8.79176	12.1935	9.86398	5.6631	20.8277	10.3519	9.91452	15.1657	-0.573419	NA	-0.921418	0.489614	0.0301959	0.993872	-0.359945	0.727704	0.0585999	0.983903	0.489614
circ_00988_intergenic	chr12:589608-591296	-	.	.	0	0	1688	0	1	0	mmu_circ_0012372	hsa_circ_0100263		rodent and human	23.3321	11.586	5.66045	11.2324	6.63683	2.49435	22.9105	2.64749	3.93036	11.5287	17.5835	10.9741	6.57598	0	19.8359	5.64649	9.0132	7.58286	0.859539	NA	-0.121049	0.970133	0.431747	0.873268	0.864546	0.491377	0.288318	0.944124	0.491377
circ_00006_Rere	chr5:167516580-167581074	+	Rere	.	7	681	64494	0.0105591	1	1	mmu_circ_0001304	hsa_circ_0009576	0.861968	rodent and human	256.653	317.973	308.899	325.74	175.876	354.198	400.935	329.171	247.613	438.091	432.149	228.018	394.559	222.277	257.867	266.326	285.718	319.859	0.018339	0.972021	-0.0248861	0.986501	0.165912	0.873268	0.332737	0.492399	0.00541926	0.996855	0.492399
circ_00528_intergenic	chrX:33925153-33931243	+	.	.	0	0	6090	0	1	1	.	hsa_circ_0139988		rat and human	26.3754	7.72403	12.9382	5.2418	16.5921	14.9661	17.1829	21.1799	16.704	19.7635	31.1093	8.53544	12.056	58.0468	13.8851	27.2914	20.7304	18.6125	-0.489213	0.758707	-0.871893	0.496353	-0.271719	0.895207	-0.1344	0.90316	0.312162	0.909253	0.496353
circ_00694_Satb1	chr9:2205171-2210996	+	Satb1	.	4	673	5825	0.115537	1	1	mmu_circ_0006827	.		rat and mouse	13.1877	10.2987	16.9814	11.9813	9.95525	2.49435	32.9339	16.7674	10.8085	16.4696	9.46805	18.2902	6.57598	14.1577	25.7867	11.293	19.829	13.787	-0.134688	0.959632	-0.880254	0.496353	0.445549	0.789249	-0.0515668	0.96627	0.0626704	0.983506	0.496353
circ_00344_Mettl6	chr16:7577725-7586144	-	Mettl6	.	3	448	8419	0.053213	1	1	mmu_circ_0005200	hsa_circ_0122465	0.46875	rodent and human	46.6641	27.0341	43.6664	37.4414	33.1842	24.9435	18.6148	24.7099	24.5648	23.0574	22.9938	15.8515	41.6479	25.4839	34.7129	15.0573	44.1647	15.1657	0.675995	0.497201	0.370974	0.721287	-0.128191	0.937154	-0.252339	0.740031	0.469745	0.81305	0.497201
circ_00029_Adcy1	chr14:87328007-87357732	+	Adcy1	.	3	381	29725	0.0128175	1	1	mmu_circ_0000232	hsa_circ_0134390	0.569554	rodent and human	186.656	122.297	147.172	129.547	158.178	154.65	109.541	187.972	183.744	199.282	204.239	96.3285	124.944	184.051	124.966	185.393	173.955	241.962	-0.398332	0.574285	-0.445584	0.498243	-0.32543	0.724053	-0.266406	0.596867	-0.476227	0.656931	0.498243
circ_00479_Fchsd2	chr1:166351173-166368428	+	Fchsd2	.	3	384	17255	0.0222544	1	1	mmu_circ_0013720	hsa_circ_0023475	0.255208	rodent and human	5.07219	10.2987	36.3886	8.98594	12.1675	6.65161	22.9105	39.7123	3.93036	62.5845	28.4042	7.31609	43.8399	12.742	19.8359	6.58757	17.1251	34.4676	-0.158613	0.959632	-1.0857	0.498243	0.187312	0.94709	0.729539	0.516901	0.388137	0.909253	0.498243
circ_00820_Pum1	chr5:148844952-148847692	+	Pum1	.	2	438	2740	0.159854	1	1	mmu_circ_0011253	hsa_circ_0000043	0.986301	rodent and human	19.2743	15.4481	13.7468	11.9813	24.335	16.629	14.3191	13.2374	9.82591	14.8226	6.76289	6.09674	13.152	9.91042	9.91796	15.9984	8.11188	7.58286	0.626394	0.616549	0.738989	0.499654	0.262957	0.88121	-0.255506	0.790443	0.0772065	0.97926	0.499654
circ_00996_Sptan1	chr3:8548853-8553003	+	Sptan1	.	3	414	4150	0.099759	1	1	.	.		rat specific	2.02887	5.14935	8.895	5.2418	3.31842	10.8089	14.3191	7.05997	10.8085	26.3514	12.8495	10.9741	20.8239	4.24732	12.8933	8.46973	14.4211	8.27221	-0.917041	NA	-0.659407	0.676494	0.0601316	0.992154	0.657936	0.50038	0.313557	0.919004	0.50038
circ_01047_Il6r	chr2:189226432-189230967	-	Il6r	.	5	855	4535	0.188534	1	1	mmu_circ_0010906	.		rat and mouse	18.2599	7.72403	10.5123	8.23711	7.74297	13.3032	20.7627	12.3549	4.91295	19.7635	8.79176	4.87739	4.38399	7.07887	4.95898	0	9.0132	9.65092	0.94691	NA	0.627732	0.721054	1.01658	0.578363	0.767887	0.50038	-0.228722	0.951418	0.50038
circ_00622_Dpy19l3	chr1:92039555-92043956	-	Dpy19l3	.	3	359	4401	0.0815724	1	1	mmu_circ_0014159	.		rat and mouse	9.12993	9.01137	11.3209	8.98594	19.9105	22.4492	11.4553	15.0024	30.4603	11.5287	11.4969	28.045	12.056	11.3262	28.7621	13.1751	29.7436	13.0977	-0.912266	0.501018	-0.129565	0.944108	0.015246	0.993872	-0.135417	0.900118	-0.0788587	0.97926	0.501018
circ_00508_Nlgn1	chr2:111537045-111544549	-	Nlgn1	.	1	153	7504	0.0203891	1	0	mmu_circ_0010601	hsa_circ_0122745	0.671362	rodent and human	18.2599	36.0455	21.8332	25.4602	18.8044	15.7976	12.8872	14.1199	31.4429	16.4696	8.79176	15.8515	24.1119	35.3944	20.8277	29.1735	17.1251	11.719	0.391764	0.764004	0.069282	0.970133	0.00921192	0.993872	-0.530262	0.505246	0.471694	0.845586	0.505246
circ_00404_Tmem184b	chr7:120608345-120610489	-	Tmem184b	.	2	416	2144	0.19403	1	1	.	.		rat specific	18.2599	16.7354	12.1295	17.9719	29.8657	38.2467	20.0467	17.6499	34.3907	21.4105	14.8784	29.2644	29.5919	41.0575	27.7703	21.6449	32.4475	22.0592	-0.701204	0.506428	0.174759	0.882592	-0.08575	0.9594	-0.239088	0.747375	0.363559	0.869417	0.506428
circ_00068_Gtf2i	chr12:25431709-25435591	+	Gtf2i	.	2	274	3882	0.0705822	1	1	.	.		rat specific	66.9528	73.3783	110.783	63.6504	95.1279	78.1564	83.7667	99.7221	94.3287	110.346	92.6517	101.206	130.424	65.1256	156.704	103.519	92.836	124.083	-0.346673	0.640171	-0.443098	0.507018	-0.2092	0.82647	-0.0821288	0.891009	0.1435	0.933875	0.507018
circ_00564_Uvrag	chr1:164025517-164055455	-	Uvrag	.	3	320	29938	0.0106888	1	1	mmu_circ_0001601	hsa_circ_0023637		rodent and human	10.1444	14.1607	29.9195	29.9531	19.9105	27.4379	11.4553	20.2974	27.5125	9.88176	9.46805	17.0709	10.96	14.1577	11.9016	17.8805	13.5198	17.2338	0.18189	0.920704	0.674923	0.507018	0.268835	0.866387	-0.431289	0.606576	-0.403326	0.874637	0.507018
circ_00838_Ppp4r1	chr9:113534326-113545068	+	Ppp4r1	.	7	866	10742	0.0806181	1	0	.	hsa_circ_0007509	0.836028	rat and human	12.1732	11.586	11.3209	12.7301	17.6982	7.48306	9.30741	11.4725	6.87814	31.2922	22.3176	3.65805	12.056	18.4051	3.96718	14.1162	15.3224	7.58286	-0.0664618	0.966811	0.0325997	0.989562	-0.404645	0.834316	0.628135	0.507332	-0.126414	0.967627	0.507332
circ_00040_Rere	chr5:167486000-167526275	+	Rere	.	4	434	40275	0.0107759	1	1	mmu_circ_0001298	hsa_circ_0008501	0.714286	rodent and human	65.9384	166.067	101.888	212.667	117.251	157.976	95.222	113.842	187.675	141.639	93.328	175.586	154.536	89.1938	120.999	159.043	150.52	175.095	-0.544495	0.508231	0.0120839	0.994274	-0.292588	0.785529	-0.246685	0.672998	-0.407495	0.784932	0.508231
circ_00065_Kcnk2	chr13:107733301-107749528	-	Kcnk2	.	3	488	16227	0.0300733	1	1	mmu_circ_0008547	hsa_circ_0007131		rodent and human	65.9384	87.539	59.0304	97.3477	59.7315	97.2797	72.3114	226.802	119.876	128.463	125.114	49.9933	58.0879	148.656	66.4503	94.1081	125.283	110.986	-0.641502	0.508231	-0.373725	0.708934	0.340854	0.785529	-0.121597	0.877247	-0.283011	0.887074	0.508231
circ_00776_intergenic	chr13:92668873-92672818	+	.	.	0	0	3945	0	1	0	mmu_circ_0008446	.		rat and mouse	12.1732	5.14935	5.66045	7.48828	16.5921	6.65161	15.751	15.0024	16.704	19.7635	11.4969	29.2644	17.536	8.49465	17.8523	15.0573	19.829	8.27221	-0.890915	0.508231	-0.510383	0.700275	0.149972	0.944446	0.475322	0.578763	0.0573122	0.983506	0.508231
circ_00954_Cds1	chr14:9421417-9440942	-	Cds1	.	4	463	19525	0.0237132	1	1	mmu_circ_0001370	hsa_circ_0127136		rodent and human	12.1732	3.86201	19.4073	3.74414	21.0166	6.65161	7.8755	8.82496	23.5822	6.58784	12.8495	0	4.38399	11.3262	12.8933	15.9984	10.8158	8.96157	0.0207123	NA	-0.215788	0.928825	0.165149	0.954087	-0.796665	0.51091	-0.31849	0.939747	0.51091
circ_00587_RGD1564053	chr5:7067145-7135512	-	RGD1564053	.	3	299	68367	0.0043735	1	1	mmu_circ_0008079	hsa_circ_0137035	0.267559	rodent and human	23.3321	21.8848	16.1727	27.7066	17.6982	20.7863	10.0234	25.5924	13.7563	27.9983	21.6413	8.53544	6.57598	16.9893	7.93437	13.1751	6.30924	19.9912	0.612883	0.63203	0.735949	0.512766	0.298585	0.866387	0.531368	0.527906	-0.378618	0.8911	0.512766
circ_00762_Dcun1d4	chr14:37238504-37262083	-	Dcun1d4	.	6	481	23579	0.0203995	1	1	mmu_circ_0012771	hsa_circ_0007646	0.81289	rodent and human	5.07219	16.7354	12.9382	11.9813	3.31842	10.8089	25.7744	12.3549	5.89554	11.5287	19.6124	18.2902	19.728	5.6631	23.8031	8.46973	9.91452	13.787	0.0893899	0.96675	-0.279862	0.867698	0.463285	0.799016	0.631256	0.513104	0.62654	0.833294	0.513104
circ_00804_Epha5	chr14:25859207-25865192	+	Epha5	.	2	285	5985	0.047619	1	1	.	hsa_circ_0126812	0.522807	rat and human	20.2887	30.8961	17.79	5.2418	15.4859	25.775	11.4553	7.05997	18.6692	6.58784	2.70516	17.0709	13.152	8.49465	3.96718	15.0573	14.4211	6.20416	0.955347	0.514353	0.390637	0.814275	0.0662582	0.991239	-0.471409	0.672403	-0.472532	0.887074	0.514353
circ_00004_Ttc3	chr11:34612626-34614139	+	Ttc3	.	4	437	1513	0.28883	1	1	mmu_circ_0006477	hsa_circ_0008572		rodent and human	227.234	298.662	304.856	330.982	231.183	139.684	618.585	286.811	122.824	602.787	477.46	656.009	360.583	70.7887	822.199	221.154	402.89	469.448	-0.396753	0.842639	-0.639782	0.684457	-0.0882769	0.97926	0.666466	0.51532	0.198035	0.951418	0.51532
circ_00307_Ppp3cc	chr15:51936365-51944899	-	Ppp3cc	.	3	435	8534	0.0509726	1	1	mmu_circ_0005404	hsa_circ_0006320	0.91954	rodent and human	19.2743	19.3101	26.685	39.6879	26.5473	36.5838	30.0701	24.7099	45.1992	19.7635	33.1382	26.8257	38.3599	18.4051	32.7293	29.1735	29.7436	40.6717	-0.60376	0.515471	0.0481452	0.974396	-0.00725085	0.993872	-0.295507	0.656388	-0.145226	0.944124	0.515471
circ_00209_Snx27	chr2:195795434-195795666	-	Snx27	.	1	232	232	1	1	1	.	hsa_circ_0000130	0.969828	rat and human	17.2454	86.2517	50.9441	48.6738	55.3069	52.3814	28.6382	46.7723	42.2514	57.6436	21.6413	36.5805	65.7598	45.3048	33.7211	33.8789	38.7568	29.6421	0.586006	0.562712	0.613529	0.515608	0.200438	0.897758	0.147406	0.857353	0.503067	0.793822	0.515608
circ_00738_Zfp532	chr18:61335535-61340634	+	Zfp532	.	2	445	5099	0.087272	1	1	mmu_circ_0000887	.		rat and mouse	17.2454	11.586	7.27773	0	15.4859	15.7976	22.1946	5.29498	9.82591	9.88176	25.699	26.8257	9.86398	8.49465	21.8195	4.70541	18.0264	15.1657	-0.0827152	0.966811	-0.305856	0.882592	-0.0144999	0.993872	0.732671	0.515951	0.0928434	0.980523	0.515951
circ_00224_Grin2b	chr4:169601015-169609450	-	Grin2b	.	5	885	8435	0.10492	1	1	mmu_circ_0001530	hsa_circ_0097965	0.871186	rodent and human	51.7363	36.0455	34.7714	44.1809	27.6535	27.4379	44.3892	42.3598	42.2514	64.2314	41.2537	45.1159	46.0319	38.2259	18.8441	27.2914	45.066	42.0504	0.0952509	0.959632	-0.199398	0.838364	0.17015	0.895234	0.374045	0.516901	-0.163661	0.938481	0.516901
circ_00285_Ephb1	chr8:110656175-110656857	-	Ephb1	.	1	682	682	1	1	1	mmu_circ_0015181	hsa_circ_0067445	0.931085	rodent and human	60.8662	19.3101	60.6477	23.9625	45.3517	21.6177	35.7977	44.1248	24.5648	32.9392	24.3464	12.1935	28.4959	38.2259	22.8113	34.82	34.2502	26.1953	0.582263	0.562712	-0.0782202	0.969889	0.140272	0.933379	-0.466207	0.516901	-0.0962817	0.965484	0.516901
circ_00338_Rims1	chr9:28444520-28451547	-	Rims1	.	4	494	7027	0.0703003	1	1	.	.		rat specific	18.2599	29.6088	33.1541	41.1856	18.8044	22.4492	32.9339	33.5349	12.7737	34.5862	32.4619	41.4578	23.0159	35.3944	29.7539	18.8216	18.9277	40.6717	0.0347856	0.969974	0.070891	0.970133	0.010506	0.993872	0.449934	0.516901	0.147952	0.950852	0.516901
circ_00639_Clip2	chr12:25207282-25210634	+	Clip2	.	4	641	3352	0.191229	1	1	mmu_circ_0012187	hsa_circ_0134625	0.185647	rodent and human	25.3609	14.1607	15.3641	20.9672	19.9105	16.629	24.3425	9.70746	12.7737	27.9983	19.6124	10.9741	13.152	9.91042	6.94257	22.586	8.11188	9.65092	0.460807	0.741525	0.525074	0.671443	0.244826	0.895207	0.533892	0.516901	-0.418766	0.880232	0.516901
circ_00699_Elavl3	chr8:23037218-23048640	-	Elavl3	.	4	704	11422	0.0616354	1	1	mmu_circ_0015461	.		rat and mouse	17.2454	11.586	9.70364	15.7254	13.2737	8.31451	15.035	22.0624	10.8085	16.4696	18.9361	15.8515	18.632	31.147	8.92616	10.3519	15.3224	10.3403	0.0973284	0.96005	0.0568342	0.979442	0.419366	0.787254	0.524077	0.516901	0.680385	0.71674	0.516901
circ_00704_Nell2	chr7:136741636-136747125	-	Nell2	.	6	659	5489	0.120058	1	1	mmu_circ_0005998	hsa_circ_0025936		rodent and human	11.1588	7.72403	9.70364	23.9625	8.84911	14.9661	15.751	10.59	21.617	24.7044	18.9361	12.1935	18.632	9.91042	12.8933	13.1751	18.0264	7.58286	-0.414707	0.791605	0.339191	0.801974	0.316708	0.852405	0.527865	0.516901	0.12236	0.960117	0.516901
circ_00745_intergenic	chr16:2578901-2581762	-	.	.	0	0	2861	0	1	1	mmu_circ_0005142	.		rat and mouse	9.12993	11.586	8.895	9.73477	18.8044	9.97741	16.467	7.05997	4.91295	3.29392	11.4969	19.5096	17.536	18.4051	29.7539	20.7038	13.5198	17.9231	-0.827815	0.517625	-0.459074	0.729123	-0.84256	0.554873	-0.566162	0.516901	0.341607	0.8973	0.516901
circ_00010_intergenic	chr8:23508991-23560371	+	.	.	0	0	51380	0	1	1	mmu_circ_0001754	.		rat and mouse	221.147	222.71	212.671	374.414	207.954	340.063	231.253	267.396	355.698	225.633	290.128	274.353	313.455	233.603	254.892	358.552	279.409	226.797	-0.396235	0.517625	0.0976296	0.904159	-0.0175245	0.993872	-0.125057	0.789914	-0.10612	0.944124	0.517625
circ_00104_Rere	chr5:167486000-167581074	+	Rere	.	8	807	95074	0.0084881	1	1	mmu_circ_0001301	hsa_circ_0009577	0.879802	rodent and human	35.5053	75.953	56.6045	62.9016	54.2008	70.6733	66.5838	60.0097	64.851	95.5237	67.6289	40.2385	99.7358	48.1363	81.3273	74.3454	78.4148	85.4796	-0.512553	0.517625	-0.34173	0.677324	-0.316273	0.756246	-0.241291	0.672403	-0.0491185	0.97926	0.517625
circ_00255_Sez6l	chr12:50197280-50202120	+	Sez6l	.	4	664	4840	0.13719	1	1	mmu_circ_0012004	.		rat and mouse	62.8951	33.4708	44.475	32.9484	25.4412	68.179	29.3541	61.7747	41.2688	21.4105	35.1671	9.75479	25.2079	41.0575	21.8195	31.0557	37.8554	19.9912	0.674507	0.517625	0.522404	0.618706	0.578024	0.646639	-0.376826	0.63753	-0.0200971	0.994454	0.517625
circ_00486_Ttc9	chr6:105395366-105398288	+	Ttc9	.	2	417	2922	0.14271	1	0	.	.		rat specific	35.5053	36.0455	12.9382	25.4602	12.1675	15.7976	24.3425	18.5324	31.4429	13.1757	24.3464	12.1935	13.152	19.8208	23.8031	20.7038	17.1251	13.787	0.699863	0.517625	0.0743256	0.970133	0.530276	0.707636	0.00193959	0.997704	0.146884	0.951418	0.517625
circ_00898_Pigk	chr2:257937493-257971762	+	Pigk	.	7	832	34269	0.0242785	1	1	.	.		rat specific	3.04331	6.43669	8.895	14.2277	8.84911	9.14596	20.0467	8.82496	6.87814	18.1166	12.1732	3.65805	13.152	12.742	20.8277	10.3519	11.7172	13.0977	-0.921813	0.517625	-0.118907	0.960829	0.0423277	0.993872	-0.0802008	0.951871	0.415745	0.886387	0.517625
circ_00301_Tmem192	chr16:26625023-26633439	-	Tmem192	.	3	547	8416	0.0649952	1	0	.	hsa_circ_0071370		rat and human	28.4042	21.8848	28.3023	20.9672	24.335	29.9322	27.9222	44.1248	24.5648	37.8801	27.7279	17.0709	33.9759	49.5521	42.6472	21.6449	53.1779	33.7782	-0.458937	0.633486	-0.530597	0.545783	-0.168854	0.903075	-0.410331	0.517902	0.211515	0.909253	0.517902
circ_00265_Usp7	chr10:6991634-6992636	+	Usp7	.	1	105	1002	0.10479	1	0	.	hsa_circ_0004344	0.4655	rat and human	41.5919	41.1948	49.3268	45.6785	44.2455	47.3927	27.9222	23.8274	45.1992	26.3514	16.9072	32.9224	25.2079	46.7206	27.7703	40.4665	35.1515	20.6805	0.471367	0.598488	0.523894	0.518477	0.0130681	0.993872	-0.357881	0.574121	0.0447793	0.981803	0.518477
circ_00098_Nf2	chr14:85057351-85061960	-	Nf2	.	3	333	4609	0.0722499	1	1	mmu_circ_0003059	hsa_circ_0005386	0.624625	rodent and human	73.0395	47.6315	47.7095	89.8594	60.8376	67.3475	62.288	60.0097	85.4854	69.1723	75.7444	71.9416	58.0879	46.7206	98.1878	67.7579	91.0333	74.4499	-0.469096	0.52031	-0.0917139	0.9289	-0.169837	0.873268	-0.101262	0.863694	-0.188242	0.899691	0.52031
circ_00997_Stk4	chr3:160491307-160495240	+	Stk4	.	4	622	3933	0.158149	1	1	mmu_circ_0009560	hsa_circ_0060530		rodent and human	9.12993	16.7354	18.5986	9.73477	7.74297	11.6403	12.8872	15.8849	4.91295	16.4696	8.79176	3.65805	2.19199	4.24732	5.95078	15.0573	17.1251	2.06805	0.40185	NA	-0.203708	0.924198	0.00891006	0.993872	-0.26187	0.833033	-1.43478	0.526244	0.526244
circ_00184_Dusp16	chr4:168514862-168517342	-	Dusp16	.	2	367	2480	0.147984	1	0	mmu_circ_0013121	hsa_circ_0003855	0.901639	rodent and human	56.8085	59.2176	67.1168	41.9344	36.5026	30.7637	37.2296	55.5973	23.5822	49.4088	58.1609	46.3352	33.9759	31.147	48.598	29.1735	58.5858	41.3611	0.506134	0.529137	-0.240621	0.800292	-0.146287	0.903075	0.261143	0.661604	-0.1741	0.92465	0.529137
circ_00667_Rnf150	chr19:24195453-24221057	+	Rnf150	.	4	463	25604	0.0180831	1	1	mmu_circ_0015025	hsa_circ_0125409	0.898488	rodent and human	23.3321	18.0227	19.4073	16.4742	11.0614	8.31451	21.4786	13.2374	12.7737	6.58784	13.5258	12.1935	10.96	19.8208	16.8605	17.8805	8.11188	21.3699	0.350546	0.80304	-0.403159	0.746578	0.00500158	0.994903	-0.511386	0.530274	-0.0125306	0.994454	0.530274
circ_00628_intergenic	chr1:278679021-278701866	+	.	.	0	0	22845	0	1	1	mmu_circ_0007932	hsa_circ_0092793	0.402923	rodent and human	6.08662	12.8734	16.1727	9.73477	9.95525	9.14596	23.6265	11.4725	7.86073	19.7635	14.8784	32.9224	32.8799	14.1577	27.7703	14.1162	15.3224	17.9231	-0.425711	0.771426	-0.722319	0.531276	-0.121942	0.95106	0.491471	0.537757	0.668296	0.71674	0.531276
circ_00682_Abcc4	chr15:103872240-103886205	-	Abcc4	.	3	457	13965	0.0327247	1	1	mmu_circ_0004979	hsa_circ_0030608		rodent and human	11.1588	16.7354	8.08636	21.716	17.6982	14.9661	10.0234	23.8274	22.5996	21.4105	8.11547	13.4128	18.632	25.4839	12.8933	6.58757	14.4211	12.4083	0.0696797	0.966811	0.698031	0.531851	0.735976	0.578363	0.286608	0.754328	0.746426	0.700301	0.531851
circ_00965_Ryr2	chr17:65735986-65781009	-	Ryr2	.	6	880	45023	0.0195456	1	1	mmu_circ_0000431	.		rat and mouse	10.1444	3.86201	10.5123	7.48828	5.53069	10.8089	12.1712	7.94247	13.7563	18.1166	19.6124	6.09674	6.57598	7.07887	3.96718	15.0573	7.21056	17.2338	-0.661922	NA	-0.723663	0.584701	-0.231599	0.908422	0.155032	0.887805	-1.19366	0.53205	0.53205
circ_00118_Fam185a	chr4:10225076-10240112	-	Fam185a	.	3	273	15036	0.0181564	1	0	.	hsa_circ_0003169		rat and human	71.0106	72.0909	42.8577	72.6363	36.5026	98.9426	68.0157	65.3047	84.5028	62.5845	55.4557	43.8965	50.4159	56.631	50.5816	73.4043	63.0924	66.8671	-0.137754	0.910685	0.0436673	0.973084	0.0975713	0.937154	-0.332296	0.532308	-0.369662	0.81305	0.532308
circ_00275_Lrp6	chr4:168260037-168267184	-	Lrp6	.	4	898	7147	0.125647	1	1	mmu_circ_0001529	hsa_circ_0008932	0.851893	rodent and human	22.3176	24.4594	32.3455	35.1949	35.3964	31.5951	43.6732	47.6548	13.7563	23.0574	33.8145	32.9224	18.632	55.2152	28.7621	38.5843	41.4607	41.3611	-0.610419	0.532315	-0.249934	0.819277	-0.199236	0.895207	-0.419097	0.532308	-0.262647	0.899476	0.532308
circ_00880_Vps13b	chr7:74258329-74259380	+	Vps13b	.	2	309	1051	0.294006	1	0	mmu_circ_0005607	hsa_circ_0004366	0.915858	rodent and human	9.12993	11.586	12.1295	13.4789	4.42455	10.8089	5.01168	7.94247	11.7911	9.88176	6.76289	9.75479	12.056	19.8208	32.7293	6.58757	18.0264	13.787	-0.229244	0.910685	-0.393648	0.793463	-0.661709	0.702001	-0.579651	0.532308	0.752831	0.7125	0.532308
circ_00768_intergenic	chr5:75293218-75297323	-	.	.	0	0	4105	0	1	1	mmu_circ_0011707	hsa_circ_0137692		rodent and human	6.08662	24.4594	11.3209	7.48828	13.2737	12.4718	5.72764	9.70746	18.6692	16.4696	12.1732	9.75479	17.536	9.91042	16.8605	19.7627	13.5198	21.3699	-0.421418	0.79115	-0.73536	0.532343	-0.709509	0.62725	-0.532495	0.537757	-0.292213	0.909253	0.532343
circ_00244_Elf2	chr2:140366056-140387503	-	Elf2	.	3	474	21447	0.022101	1	0	mmu_circ_0001125	.		rat and mouse	30.4331	29.6088	38.8145	37.4414	28.7596	37.4153	27.9222	46.7723	42.2514	31.2922	38.5485	26.8257	46.0319	62.2941	21.8195	45.1719	31.5462	49.6333	-0.350056	0.726682	-0.283778	0.773093	-0.121332	0.931547	-0.37518	0.535127	0.0212946	0.992038	0.535127
circ_00883_Unc79	chr6:126883894-126894194	+	Unc79	.	3	279	10300	0.0270874	1	1	mmu_circ_0003683	hsa_circ_0102960		rodent and human	18.2599	10.2987	11.3209	7.48828	14.3798	6.65161	14.3191	5.29498	16.704	0	6.08661	14.6322	21.9199	28.3155	9.91796	10.3519	18.9277	4.82546	0.24383	0.920704	-0.264673	0.889954	0.105484	0.970652	-0.65954	0.540711	0.820304	0.722869	0.540711
circ_00478_Celf2	chr17:75579711-75600855	+	Celf2	.	4	423	21144	0.0200057	1	1	.	hsa_circ_0092679	0.940898	rat and human	36.5197	20.5974	25.0677	14.2277	12.1675	21.6177	12.1712	19.4149	12.7737	9.88176	26.3753	14.6322	21.9199	39.6417	18.8441	29.1735	25.237	18.6125	0.182627	0.910685	-0.589072	0.55806	-0.715016	0.54827	-0.445702	0.542308	0.126906	0.951418	0.542308
circ_00649_intergenic	chr6:74325750-74326157	+	.	.	0	0	407	0	1	0	mmu_circ_0004068	hsa_circ_0101677	0.912162	rodent and human	6.08662	16.7354	14.5555	17.2231	22.1228	11.6403	18.6148	4.41248	17.6866	19.7635	10.8206	40.2385	18.632	7.07887	19.8359	25.4092	9.91452	12.4083	-0.351502	0.853786	0.0947498	0.970133	-0.217423	0.915614	0.557953	0.542308	-0.03937	0.988527	0.542308
circ_00131_intergenic	chr1:101028249-101029473	-	.	.	0	0	1224	0	1	1	.	hsa_circ_0109794		rat and human	49.7074	52.7809	46.9009	62.9016	69.6867	59.8644	45.1051	72.3647	52.0773	31.2922	54.1032	57.3094	67.9518	120.341	41.6554	80.933	46.8686	56.5268	-0.303434	0.758707	0.0626615	0.969889	-0.120519	0.927339	-0.34852	0.546744	0.307577	0.869417	0.546744
circ_00652_intergenic	chr1:259479326-259489683	-	.	.	0	0	10357	0	1	0	.	.		rat specific	11.1588	16.7354	13.7468	16.4742	8.84911	17.4605	10.0234	7.94247	16.704	16.4696	25.699	4.87739	18.632	14.1577	17.8523	28.2324	14.4211	17.9231	-0.544114	0.675625	-0.480449	0.700275	-0.811998	0.547249	-0.314062	0.720921	-0.247038	0.926183	0.547249
circ_00371_Slc41a2	chr7:26522314-26526603	+	Slc41a2	.	2	822	4289	0.191653	1	0	mmu_circ_0002501	hsa_circ_0003012		rodent and human	33.4764	21.8848	36.3886	14.9766	37.6087	24.9435	23.6265	25.5924	15.7215	24.7044	29.0804	9.75479	28.4959	24.0682	31.7375	46.113	18.9277	22.7486	0.0814874	0.96005	-0.189805	0.882592	-0.422432	0.756246	-0.439903	0.547565	-0.0456748	0.983903	0.547565
circ_00943_Stt3b	chr8:123340908-123344508	-	Stt3b	.	2	397	3600	0.110278	1	1	mmu_circ_0015365	hsa_circ_0001278	0.879093	rodent and human	2.02887	14.1607	10.5123	13.4789	9.95525	9.97741	5.01168	11.4725	12.7737	4.94088	8.11547	8.53544	5.47999	50.9679	11.9016	11.293	9.91452	7.58286	-0.116628	0.960955	0.22712	0.912176	0.0152509	0.993872	-0.380224	0.754328	1.22657	0.547688	0.547688
circ_00489_Pank2	chr3:123829470-123833222	+	Pank2	.	2	301	3752	0.0802239	1	1	.	.		rat specific	20.2887	21.8848	33.1541	28.4555	18.8044	23.2806	22.1946	20.2974	24.5648	19.7635	20.965	18.2902	19.728	14.1577	7.93437	19.7627	19.829	11.0296	0.602072	0.548243	0.504055	0.607628	0.419354	0.751068	0.242524	0.74739	-0.270123	0.899691	0.548243
circ_00884_Large1	chr19:12691065-12713398	-	Large1	.	3	509	22333	0.0227914	1	1	.	hsa_circ_0063013		rat and human	17.2454	12.8734	7.27773	8.98594	13.2737	8.31451	7.15955	0	9.82591	19.7635	12.1732	19.5096	5.47999	46.7206	0	9.41081	20.7304	11.719	-0.168105	0.959632	-0.45962	0.829352	-1.30329	0.54827	0.286924	0.848304	0.286097	0.944124	0.54827
circ_00162_intergenic	chr10:20741181-20746474	-	.	.	0	0	5293	0	1	1	.	hsa_circ_0074863	0.929936	rat and human	38.5486	25.7468	49.3268	65.8969	45.3517	59.033	54.4125	54.7148	48.1469	49.4088	45.3114	40.2385	65.7598	48.1363	38.68	58.347	46.8686	51.7013	-0.444795	0.5546	0.125768	0.891059	0.00569769	0.993872	-0.220545	0.68191	-0.0407528	0.980523	0.5546
circ_00363_Pja2	chr9:112005676-112008516	-	Pja2	.	2	298	2840	0.10493	1	1	.	.		rat specific	27.3898	25.7468	41.2404	25.4602	17.6982	35.7524	57.9923	9.70746	17.6866	18.1166	21.6413	37.7998	25.2079	14.1577	36.6965	13.1751	20.7304	23.4379	0.720096	0.5546	0.460976	0.721054	0.584116	0.708918	0.430801	0.627734	0.415866	0.875608	0.5546
circ_00419_Strn4	chr1:78746044-78750096	+	Strn4	.	4	455	4052	0.11229	1	1	.	.		rat specific	22.3176	32.1835	35.58	11.2324	19.9105	38.2467	11.4553	25.5924	46.1818	21.4105	18.9361	14.6322	24.1119	36.8101	13.8851	11.293	17.1251	26.1953	0.710771	0.5546	0.332033	0.81272	0.581295	0.707636	-0.00789669	0.993885	0.424171	0.873174	0.5546
circ_00991_Dtnbp1	chr17:20098291-20109613	+	Dtnbp1	.	4	299	11322	0.0264088	1	1	.	hsa_circ_0075683		rat and human	18.2599	12.8734	16.1727	5.99063	8.84911	21.6177	7.8755	19.4149	14.7389	6.58784	11.4969	6.09674	6.57598	2.83155	0	0	11.7172	7.58286	1.28526	NA	0.908153	0.573501	1.10356	0.555997	0.352629	0.789914	-1.06828	0.737818	0.555997
circ_00009_intergenic	chr7:52745150-52745558	-	.	.	0	0	408	0	1	0	mmu_circ_0001952	hsa_circ_0099237		rodent and human	232.306	278.065	240.974	192.449	212.379	300.985	382.32	184.442	252.526	368.919	300.949	425.553	242.215	161.398	248.941	202.332	338.896	384.658	-0.303693	0.692751	-0.392625	0.556582	-0.176098	0.866387	0.239413	0.63753	-0.503346	0.607558	0.556582
circ_00474_Rere	chr5:167516580-167547741	+	Rere	.	4	357	31161	0.0114566	1	1	mmu_circ_0011446	hsa_circ_0005829	0.52381	rodent and human	17.2454	20.5974	29.1109	29.9531	23.2289	26.6064	12.8872	31.7699	19.6518	16.4696	20.2887	9.75479	23.0159	11.3262	29.7539	10.3519	28.8422	13.0977	0.371614	0.791605	0.619548	0.556582	0.296645	0.853127	-0.140492	0.884413	0.319727	0.897102	0.556582
circ_00878_intergenic	chr9:73582585-73586344	+	.	.	0	0	3759	0	1	1	mmu_circ_0008904	hsa_circ_0118990	0.637037	rodent and human	12.1732	14.1607	8.08636	18.7207	5.53069	29.1008	10.7393	16.7674	14.7389	9.88176	4.05774	13.4128	3.28799	12.742	3.96718	10.3519	7.21056	13.787	0.107912	0.960955	0.774697	0.556582	0.41472	0.824814	-0.265256	0.81886	-0.71831	0.81305	0.556582
circ_00496_Mvb12b	chr3:12883429-12931658	-	Mvb12b	.	5	581	48229	0.0120467	1	1	mmu_circ_0009881	hsa_circ_0008240	0.73494	rodent and human	11.1588	30.8961	28.3023	37.4414	11.0614	8.31451	22.1946	22.9449	17.6866	26.3514	22.3176	19.5096	20.8239	8.49465	23.8031	13.1751	9.91452	24.1273	0.556962	0.680737	0.272396	0.848444	0.399504	0.806361	0.50858	0.55921	0.17551	0.951418	0.55921
circ_00641_Lrp6	chr4:168260037-168275995	-	Lrp6	.	5	1096	15958	0.0686803	1	1	mmu_circ_0013116	hsa_circ_0025489	0.868613	rodent and human	17.2454	6.43669	16.9814	5.99063	22.1228	12.4718	21.4786	12.3549	13.7563	9.88176	12.1732	18.2902	27.3999	5.6631	24.7949	20.7038	20.7304	16.5444	-0.483033	0.742558	-0.542055	0.682031	-0.27201	0.88121	-0.514238	0.562235	0.0252341	0.994454	0.562235
circ_00253_Smyd3	chr13:97411092-97416469	-	Smyd3	.	2	263	5377	0.048912	1	0	mmu_circ_0008496	hsa_circ_0017286	0.254753	rodent and human	17.2454	25.7468	38.8145	30.702	28.7596	42.404	55.8445	67.9522	13.7563	36.2331	37.8722	24.387	28.4959	45.3048	20.8277	54.5827	45.066	28.2634	-0.629414	0.562712	-0.320278	0.79336	0.116945	0.94709	-0.367626	0.63753	-0.443482	0.851036	0.562712
circ_00684_Gabrb3	chr1:113204013-113229405	+	Gabrb3	.	3	442	25392	0.0174071	1	1	mmu_circ_0014273	hsa_circ_0103223	0.938914	rodent and human	16.231	7.72403	10.5123	10.4836	12.1675	18.2919	15.751	13.2374	17.6866	6.58784	16.2309	24.387	14.248	14.1577	11.9016	18.8216	25.237	11.719	-0.672193	0.565588	-0.433635	0.721054	-0.247583	0.88121	-0.197885	0.827532	-0.462021	0.860453	0.565588
circ_00713_Grip1	chr7:64672722-64722547	+	Grip1	.	6	668	49825	0.0134069	1	0	mmu_circ_0001996	hsa_circ_0027451	0.786248	rodent and human	22.3176	23.1721	16.1727	11.9813	12.1675	19.9548	9.30741	17.6499	24.5648	16.4696	10.1443	8.53544	6.57598	25.4839	4.95898	15.0573	8.11188	13.787	0.727987	0.565588	0.256244	0.862219	0.462267	0.785529	-0.109053	0.919609	-0.0568871	0.983903	0.565588
circ_00914_Man2a1	chr9:112406659-112412113	+	Man2a1	.	4	626	5454	0.114778	1	1	mmu_circ_0000804	hsa_circ_0127534		rodent and human	14.2021	15.4481	16.1727	8.98594	9.95525	9.14596	11.4553	10.59	9.82591	3.29392	9.46805	12.1935	15.344	15.5735	12.8933	10.3519	9.0132	9.65092	0.66157	0.565588	-0.0507995	0.981618	0.140586	0.945943	-0.156062	0.878134	0.589876	0.784999	0.565588
circ_00324_intergenic	chr14:86326420-86326743	-	.	.	0	0	323	0	1	1	mmu_circ_0000229	.		rat and mouse	26.3754	43.7695	30.7282	41.1856	22.1228	31.5951	33.6499	43.2423	20.6344	41.174	31.7856	24.387	24.1119	32.5628	22.8113	7.52865	29.7436	34.4676	0.468509	0.675625	0.399174	0.716211	0.43237	0.751768	0.415436	0.566918	0.124464	0.951418	0.566918
circ_00616_Papss1	chr2:236645208-236651429	+	Papss1	.	4	568	6221	0.0913036	1	1	mmu_circ_0001170	hsa_circ_0070611		rodent and human	8.1155	18.0227	25.0677	21.716	18.8044	14.9661	23.6265	17.6499	11.7911	14.8226	14.2021	6.09674	6.57598	24.0682	12.8933	13.1751	16.2238	19.9912	0.055765	0.966811	0.161899	0.920524	0.107668	0.958871	-0.493307	0.568879	-0.218866	0.942562	0.568879
circ_00383_Myo9a	chr8:64712694-64734479	+	Myo9a	.	4	551	21785	0.0252926	1	1	.	hsa_circ_0104427	0.695958	rat and human	25.3609	27.0341	16.9814	25.4602	22.1228	15.7976	30.0701	22.9449	26.53	34.5862	21.6413	39.0192	18.632	15.5735	26.7785	29.1735	33.3488	26.8847	-0.379075	0.709998	-0.49252	0.56891	-0.162397	0.903075	0.0663503	0.930841	-0.532305	0.71674	0.56891
circ_00887_Anks1b	chr7:31605669-31633781	+	Anks1b	.	4	489	28112	0.0173947	1	1	mmu_circ_0000201	hsa_circ_0099680	0.909574	rodent and human	4.05775	10.2987	11.3209	14.9766	8.84911	8.31451	20.7627	15.8849	6.87814	13.1757	20.965	8.53544	16.44	0	6.94257	5.64649	8.11188	14.4764	-0.152434	0.959632	0.17867	0.934428	0.618362	0.754091	0.606177	0.569891	-0.249414	0.944124	0.569891
circ_00748_Rock1	chr18:1344260-1346489	-	Rock1	.	3	415	2229	0.186182	1	1	.	hsa_circ_0047063	0.949398	rat and human	9.12993	20.5974	29.9195	14.2277	16.5921	8.31451	19.3308	8.82496	5.89554	4.94088	14.8784	19.5096	6.57598	11.3262	17.8523	8.46973	19.829	6.89351	0.780366	0.572041	0.156063	0.937685	-0.0141436	0.993872	0.206279	0.855046	0.0422184	0.988527	0.572041
circ_00679_Gpd2	chr3:43255558-43295335	+	Gpd2	.	10	667	39777	0.0167685	1	0	.	.		rat specific	21.3032	11.586	22.6418	11.9813	21.0166	9.14596	7.8755	10.59	12.7737	6.58784	16.2309	17.0709	13.152	26.8997	11.9016	25.4092	14.4211	13.0977	0.0964266	0.96005	-0.341489	0.800292	-0.763355	0.572075	-0.352658	0.683974	-0.0427557	0.988527	0.572075
circ_00717_Ankhd1	chr18:29409769-29412096	+	Ankhd1	.	2	296	2327	0.127202	1	1	.	.		rat specific	17.2454	0	8.895	27.7066	7.74297	20.7863	19.3308	12.3549	20.6344	9.88176	14.2021	21.9483	14.248	2.83155	13.8851	5.64649	9.91452	16.5444	-0.278365	0.910685	0.807105	0.573359	0.687639	0.724053	0.511154	0.644427	-0.0389078	0.992038	0.573359
circ_00393_intergenic	chr12:43576496-43576734	-	.	.	0	0	238	0	1	1	mmu_circ_0001396	hsa_circ_0028587	0.945378	rodent and human	40.5775	46.3442	28.3023	32.9484	21.0166	24.9435	11.4553	23.8274	20.6344	26.3514	19.6124	17.0709	17.536	32.5628	8.92616	41.4076	26.1383	16.5444	0.457051	0.682037	-0.0723727	0.970133	-0.588453	0.646639	-0.421064	0.574121	-0.53313	0.793822	0.574121
circ_00905_intergenic	chr19:56186745-56189833	+	.	.	0	0	3088	0	1	1	.	hsa_circ_0041079		rat and human	13.1877	7.72403	9.70364	18.7207	13.2737	14.9661	18.6148	11.4725	3.93036	21.4105	6.08661	15.8515	4.38399	9.91042	9.91796	7.52865	16.2238	4.82546	0.122894	0.959632	0.738975	0.584701	0.291437	0.895207	0.556875	0.57575	-0.229809	0.944124	0.57575
circ_00421_Htr4	chr18:57743426-57755793	+	Htr4	.	2	723	12367	0.058462	1	1	mmu_circ_0007430	hsa_circ_0074483	0.842324	rodent and human	16.231	19.3101	15.3641	18.7207	16.5921	19.9548	13.6031	10.59	41.2688	23.0574	31.7856	13.4128	25.2079	25.4839	49.5898	26.3503	26.1383	25.506	-0.622853	0.576842	-0.492745	0.666221	-0.270543	0.866387	-0.167376	0.8496	0.373105	0.874637	0.576842
circ_00835_Wdfy3	chr14:9347789-9358699	+	Wdfy3	.	7	776	10910	0.0711274	1	1	.	hsa_circ_0070304		rat and human	8.1155	12.8734	6.46909	14.9766	9.95525	14.1347	16.467	31.7699	10.8085	9.88176	8.11547	15.8515	6.57598	15.5735	7.93437	20.7038	7.21056	6.20416	-0.32166	0.870901	0.22579	0.893891	0.813109	0.578363	-0.00929158	0.993885	-0.190633	0.951418	0.578363
circ_00504_intergenic	chr5:136420691-136447778	+	.	.	0	0	27087	0	1	1	mmu_circ_0011088	hsa_circ_0007693	0.959781	rodent and human	14.2021	15.4481	19.4073	11.2324	16.5921	22.4492	5.72764	23.8274	24.5648	24.7044	13.5258	14.6322	18.632	52.3837	26.7785	15.0573	26.1383	29.6421	-0.529934	0.681811	-0.504921	0.684457	-0.414181	0.789249	-0.463884	0.578763	0.443224	0.867879	0.578763
circ_00734_intergenic	chr8:23508991-23524947	+	.	.	0	0	15956	0	1	1	.	.		rat specific	9.12993	16.7354	9.70364	13.4789	7.74297	24.9435	17.1829	22.9449	18.6692	16.4696	13.5258	18.2902	13.152	4.24732	6.94257	16.9395	11.7172	6.89351	-0.00405878	0.996597	0.412466	0.763156	0.742834	0.579741	0.447096	0.61543	-0.503777	0.869417	0.579741
circ_01012_Ttc33	chr2:54902817-54903039	+	Ttc33	.	1	222	222	1	1	1	.	.		rat specific	8.1155	9.01137	8.08636	4.49297	4.42455	18.2919	17.8989	12.3549	1.96518	3.29392	11.4969	9.75479	8.76798	14.1577	3.96718	17.8805	13.5198	8.27221	-0.648109	NA	-0.522663	0.771444	-0.268591	0.910268	-0.624176	0.579745	-0.581806	0.871944	0.579745
circ_00710_Sbno1	chr12:37628206-37628640	+	Sbno1	.	2	344	434	0.792627	1	1	.	.		rat specific	10.1444	12.8734	13.7468	23.9625	7.74297	12.4718	22.9105	31.7699	2.94777	19.7635	16.9072	8.53544	20.8239	4.24732	9.91796	7.52865	5.40792	17.2338	0.265618	0.91081	0.545986	0.744442	0.921361	0.582982	0.55807	0.613501	0.211672	0.951418	0.582982
circ_00067_Pdpr	chr19:43119867-43124021	-	Pdpr	.	3	415	4154	0.0999037	1	1	mmu_circ_0014575	.		rat and mouse	98.4004	106.849	106.74	117.566	68.5806	170.447	89.4943	123.549	108.085	120.228	73.0393	68.2835	49.3199	121.757	57.5242	101.637	84.7241	79.9647	0.229673	0.825969	0.427175	0.584701	0.270116	0.798461	-0.0377419	0.960777	-0.231686	0.897102	0.584701
circ_00080_Tmem192	chr16:26628564-26633439	-	Tmem192	.	2	412	4875	0.0845128	1	0	.	hsa_circ_0125711		rat and human	51.7363	47.6315	77.6291	134.04	60.8376	49.0556	97.3698	82.0722	98.2591	75.7601	78.4496	99.9866	113.984	116.094	102.155	71.5222	81.1188	70.3138	-0.322296	0.709998	0.138569	0.882592	0.317677	0.751768	0.189905	0.740031	0.575023	0.584894	0.584894
circ_00611_Herpud2	chr8:26267894-26271172	-	Herpud2	.	3	556	3278	0.169616	1	1	.	.		rat specific	16.231	19.3101	20.2159	10.4836	7.74297	17.4605	24.3425	21.1799	22.5996	11.5287	14.2021	7.31609	17.536	16.9893	20.8277	10.3519	18.9277	15.1657	0.325458	0.804758	-0.302989	0.808881	0.614754	0.594948	-0.397062	0.621384	0.319155	0.887074	0.594948
circ_00936_intergenic	chr3:56223644-56235421	+	.	.	0	0	11777	0	1	1	mmu_circ_0010139	.		rat and mouse	8.1155	14.1607	7.27773	7.48828	12.1675	12.4718	5.01168	12.3549	16.704	26.3514	12.8495	4.87739	4.38399	5.6631	8.92616	16.9395	7.21056	17.2338	-0.516773	0.758707	-0.379899	0.814275	-0.306347	0.88121	0.0435728	0.971837	-1.11622	0.596918	0.596918
circ_00924_Grin2a	chr10:5930382-5930975	+	Grin2a	.	1	593	593	1	1	0	mmu_circ_0006522	hsa_circ_0104975		rodent and human	8.1155	2.57468	8.895	9.73477	8.84911	10.8089	11.4553	15.8849	4.91295	4.94088	7.43918	15.8515	18.632	24.0682	15.8687	8.46973	14.4211	11.0296	-0.744135	0.598488	-0.202928	0.908598	-0.0626089	0.989715	-0.259593	0.799888	0.777693	0.704684	0.598488
circ_01002_Nav2	chr1:104740007-104750940	+	Nav2	.	2	435	10933	0.0397878	1	1	mmu_circ_0014238	hsa_circ_0006412	0.770961	rodent and human	3.04331	11.586	7.27773	5.99063	12.1675	9.97741	16.467	8.82496	15.7215	16.4696	6.76289	18.2902	15.344	11.3262	4.95898	18.8216	1.80264	6.89351	-0.339368	NA	0.0302074	0.991159	0.591501	0.770081	0.569375	0.603297	0.204809	0.951418	0.603297
circ_00491_Celf2	chr17:75579711-75616081	+	Celf2	.	6	622	36370	0.017102	1	1	mmu_circ_0000974	hsa_circ_0092681	0.884244	rodent and human	33.4764	12.8734	26.685	12.7301	24.335	10.8089	14.3191	20.2974	24.5648	18.1166	18.9361	30.4837	21.9199	18.4051	17.8523	34.82	19.829	15.1657	0.0924506	0.959632	-0.55782	0.603795	-0.236586	0.88121	-0.0388385	0.967611	-0.2506	0.911308	0.603795
circ_00818_Uhrf1bp1l	chr7:30416989-30426040	+	Uhrf1bp1l	.	4	683	9051	0.0754613	1	1	.	hsa_circ_0096940		rat and human	4.05775	5.14935	20.2159	11.2324	12.1675	0	11.4553	11.4725	11.7911	16.4696	12.8495	28.045	15.344	0	21.8195	11.293	16.2238	15.8551	-0.528132	0.810869	-0.905965	0.603976	-0.323524	0.903075	0.393837	0.756941	-0.194432	0.956561	0.603976
circ_00429_Elavl3	chr8:23035954-23048640	-	Elavl3	.	5	743	12686	0.0585685	1	1	mmu_circ_0001753	hsa_circ_0109028	0.860027	rodent and human	30.4331	21.8848	21.8332	24.7113	21.0166	14.9661	21.4786	32.6524	19.6518	24.7044	33.8145	17.0709	16.44	29.7313	16.8605	11.293	18.0264	28.9528	0.329792	0.79442	0.0417437	0.982761	0.321827	0.810808	0.381062	0.604118	0.0752582	0.974094	0.604118
circ_00907_Limk2	chr14:83587261-83587903	-	Limk2	.	2	303	642	0.471963	1	1	.	.		rat specific	15.2166	7.72403	18.5986	13.4789	21.0166	9.14596	4.29573	17.6499	7.86073	8.2348	8.79176	9.75479	5.47999	5.6631	9.91796	11.293	9.91452	16.5444	0.151299	0.959632	0.182393	0.916384	-0.365217	0.848194	-0.502874	0.608108	-0.832827	0.7125	0.608108
circ_00627_Rabgap1	chr3:21721365-21736929	+	Rabgap1	.	9	1411	15564	0.0906579	1	1	mmu_circ_0009922	hsa_circ_0137852	0.870696	rodent and human	18.2599	11.586	16.9814	11.2324	9.95525	10.8089	22.1946	18.5324	15.7215	8.2348	26.3753	10.9741	21.9199	7.07887	20.8277	15.0573	18.0264	15.1657	-0.0293943	0.972021	-0.586766	0.618706	0.234155	0.895207	0.00234028	0.997704	0.0745842	0.97926	0.618706
circ_00695_intergenic	chr16:7126590-7138308	+	.	.	0	0	11718	0	1	1	.	.		rat specific	6.08662	19.3101	8.895	7.48828	40.9271	24.1121	7.8755	4.41248	16.704	8.2348	3.38145	36.5805	10.96	7.07887	34.7129	13.1751	13.5198	14.4764	-0.286823	0.91081	0.803144	0.619172	-0.518679	0.817054	0.207297	0.878777	0.375047	0.915482	0.619172
circ_00049_Nell2	chr7:136691316-136704222	-	Nell2	.	3	324	12906	0.0251046	1	1	mmu_circ_0000642	hsa_circ_0098589		rodent and human	116.66	131.309	146.363	165.491	110.614	133.032	103.097	90.8971	201.431	72.4662	87.2413	142.664	118.368	206.703	84.3027	151.514	124.382	95.8198	0.0882192	0.959632	0.142922	0.890049	0.088194	0.947941	-0.294014	0.622691	0.134486	0.944124	0.622691
circ_00431_intergenic	chr5:136420691-136471341	+	.	.	0	0	50650	0	1	1	mmu_circ_0001248	hsa_circ_0007437	0.958065	rodent and human	23.3321	16.7354	16.9814	16.4742	30.9719	16.629	10.0234	18.5324	43.234	16.4696	33.8145	6.09674	39.4559	25.4839	12.8933	30.1146	19.829	29.6421	-0.481059	0.743046	-0.32722	0.817923	-0.165323	0.937154	-0.450863	0.625103	-0.0373073	0.988527	0.625103
circ_00377_Esrrg	chr13:106507145-106507561	+	Esrrg	.	1	416	416	1	1	1	mmu_circ_0008545	hsa_circ_0111977	0.947115	rodent and human	19.2743	25.7468	20.2159	23.9625	34.2903	22.4492	16.467	48.5373	38.321	14.8226	31.7856	7.31609	38.3599	32.5628	14.8769	30.1146	25.237	19.3018	-0.195604	0.910685	0.110323	0.948298	0.466964	0.751068	-0.40242	0.629603	0.198368	0.943365	0.629603
circ_00621_RGD1565616	chr3:123299119-123308032	-	RGD1565616	.	4	322	8913	0.036127	1	1	mmu_circ_0009341	hsa_circ_0114967		rodent and human	17.2454	25.7468	11.3209	22.4648	8.84911	30.7637	13.6031	13.2374	12.7737	16.4696	7.43918	19.5096	13.152	14.1577	11.9016	20.7038	13.5198	21.3699	-0.0621529	0.966811	0.174023	0.908712	-0.491282	0.751068	-0.412916	0.629649	-0.512832	0.845586	0.629649
circ_00128_Mark3	chr6:136102012-136107031	+	Mark3	.	2	322	5019	0.0641562	1	1	mmu_circ_0003770	hsa_circ_0101361		rodent and human	81.155	73.3783	60.6477	61.4039	48.6701	78.9878	65.1519	67.9522	56.0077	67.5253	65.6001	36.5805	40.5519	77.8676	29.7539	54.5827	45.9673	61.3523	0.405056	0.631395	0.225734	0.805352	0.222788	0.840206	0.0667515	0.919609	-0.151296	0.939747	0.631395
circ_00334_Snx12	chrX:71119279-71121063	-	Snx12	.	3	312	1784	0.174888	1	1	mmu_circ_0001889	hsa_circ_0005673	0.932692	rodent and human	31.4475	34.7581	34.7714	24.7113	22.1228	40.7411	22.1946	33.5349	39.3036	44.4679	27.7279	18.2902	25.2079	58.0468	21.8195	28.2324	23.4343	19.9912	0.500364	0.631395	0.300753	0.79336	0.405017	0.751768	0.318152	0.661604	0.53498	0.746934	0.631395
circ_00426_Ndufs1	chr9:69940436-69942486	-	Ndufs1	.	2	321	2050	0.156585	1	1	.	.		rat specific	17.2454	16.7354	20.2159	23.9625	19.9105	18.2919	36.5137	13.2374	13.7563	23.0574	27.0516	35.3611	20.8239	9.91042	26.7785	20.7038	24.3356	33.7782	-0.541829	0.631395	-0.34714	0.765971	-0.29855	0.832618	0.113212	0.895441	-0.43765	0.851036	0.631395
circ_00452_Hnrnph1	chr10:35876033-35876397	+	Hnrnph1	.	2	249	364	0.684066	1	0	.	.		rat specific	22.3176	30.8961	30.7282	12.7301	16.5921	20.7863	20.0467	25.5924	26.53	21.4105	16.9072	19.5096	26.3039	26.8997	25.7867	22.586	22.533	16.5444	0.453194	0.631395	-0.294662	0.776893	0.229283	0.86543	-0.10455	0.89212	0.364888	0.854658	0.631395
circ_00786_Tdrd3	chr15:70790037-70792497	+	Tdrd3	.	2	303	2460	0.123171	1	0	mmu_circ_0005488	hsa_circ_0100769		rodent and human	8.1155	9.01137	6.46909	22.4648	6.63683	9.97741	13.6031	14.1199	10.8085	14.8226	9.46805	25.6063	18.632	25.4839	8.92616	14.1162	8.11188	15.1657	-0.685771	0.631395	0.0846943	0.970133	0.0405477	0.993872	0.384086	0.677701	0.47673	0.869417	0.631395
circ_00971_intergenic	chr1:102623025-102660697	-	.	.	0	0	37672	0	1	0	.	.		rat specific	19.2743	23.1721	8.895	17.2231	12.1675	11.6403	3.57977	6.17747	8.84332	9.88176	9.46805	3.65805	3.28799	16.9893	7.93437	14.1162	9.91452	8.27221	0.657309	0.633486	0.361565	0.814275	-0.812642	0.631745	-0.471322	0.656388	-0.227185	0.944124	0.631745
circ_00313_Csgalnact1	chr16:22979367-22980295	+	Csgalnact1	.	1	628	928	0.676724	1	0	mmu_circ_0014912	hsa_circ_0136105		rodent and human	29.4187	28.3214	22.6418	39.6879	26.5473	15.7976	49.4009	35.2998	15.7215	36.2331	31.1093	41.4578	32.8799	31.147	28.7621	23.527	36.9541	25.506	-0.101055	0.959632	-0.0601788	0.970133	0.239657	0.866387	0.333734	0.632569	0.11084	0.954494	0.632569
circ_00747_Gtdc1	chr3:29584277-29597359	-	Gtdc1	.	1	174	13082	0.0133007	1	0	.	.		rat specific	9.12993	7.72403	8.08636	9.73477	17.6982	14.1347	9.30741	11.4725	34.3907	21.4105	14.2021	19.5096	8.76798	12.742	15.8687	28.2324	3.60528	9.65092	-0.71963	0.633486	0.00365846	0.999342	0.407748	0.824628	0.404735	0.683974	-0.135041	0.964737	0.633486
circ_00822_intergenic	chr12:14689165-14703546	-	.	.	0	0	14381	0	1	1	mmu_circ_0012262	.		rat and mouse	12.1732	6.43669	6.46909	23.9625	22.1228	9.97741	8.59145	21.1799	12.7737	9.88176	8.79176	6.09674	5.47999	35.3944	7.93437	25.4092	7.21056	4.13611	-0.530115	0.791605	0.627347	0.699392	0.225701	0.92631	-0.553571	0.63753	0.394589	0.899691	0.63753
circ_00782_Rundc3b	chr4:22536894-22561809	+	Rundc3b	.	3	408	24915	0.0163757	1	1	.	.		rat specific	14.2021	16.7354	7.27773	11.2324	16.5921	19.9548	17.8989	5.29498	9.82591	14.8226	8.79176	12.1935	13.152	16.9893	9.91796	19.7627	16.2238	11.0296	-0.316121	0.852635	0.0288227	0.989562	-0.4777	0.770081	-0.422615	0.639492	-0.236629	0.936362	0.639492
circ_00584_Pi4ka	chr11:87898054-87899561	+	Pi4ka	.	3	423	1507	0.28069	1	1	.	.		rat specific	29.4187	21.8848	12.9382	28.4555	12.1675	14.9661	14.3191	13.2374	25.5474	14.8226	17.5835	10.9741	19.728	32.5628	3.96718	18.8216	10.8158	12.4083	0.608235	0.643548	0.422315	0.771444	0.333522	0.861885	0.0645599	0.960434	0.393311	0.887074	0.643548
circ_00788_Tmem50b	chr11:31727377-31733245	-	Tmem50b	.	3	321	5868	0.0547035	1	1	.	.		rat specific	7.10106	11.586	15.3641	17.2231	17.6982	8.31451	11.4553	30.0049	9.82591	19.7635	20.2887	0	9.86398	18.4051	7.93437	13.1751	8.11188	7.58286	0.254341	0.920704	0.586558	0.720842	0.835926	0.646639	0.492363	0.661676	0.313481	0.933875	0.646639
circ_00268_intergenic	chr5:138433396-138449955	-	.	.	0	0	16559	0	1	1	.	.		rat specific	35.5053	33.4708	26.685	31.4508	29.8657	53.2128	24.3425	21.1799	44.2166	51.0557	42.6062	32.9224	36.1679	42.4732	21.8195	23.527	21.6317	54.4587	-0.0781919	0.96005	0.190184	0.864158	-0.174155	0.903075	0.324729	0.646758	-0.014175	0.994454	0.646758
circ_00960_Nectin3	chr11:57937852-57965693	-	Nectin3	.	6	1133	27841	0.0406954	1	1	mmu_circ_0006311	hsa_circ_0121449	0.830088	rodent and human	2.02887	14.1607	8.08636	1.49766	18.8044	28.2693	12.8872	0	0	4.94088	3.38145	48.7739	9.86398	4.24732	14.8769	7.52865	12.6185	8.96157	-0.270577	0.959632	0.736135	0.826546	-1.14173	0.773819	0.969355	0.646758	0.0029419	0.999656	0.646758
circ_01014_Zmynd11	chr17:63847962-63879166	-	Zmynd11	.	3	457	31204	0.0146456	1	0	.	.		rat specific	8.1155	24.4594	11.3209	5.99063	6.63683	8.31451	10.7393	4.41248	7.86073	0	12.1732	21.9483	5.47999	12.742	6.94257	6.58757	14.4211	13.787	0.306686	NA	-0.739279	0.651266	-0.59255	0.773819	0.0103036	0.993885	-0.499291	0.886387	0.651266
circ_00942_Adgrb3	chr9:31620317-31632610	-	Adgrb3	.	3	329	12293	0.0267632	1	1	mmu_circ_0008626	hsa_circ_0132116		rodent and human	12.1732	3.86201	16.1727	9.73477	6.63683	10.8089	10.0234	0	5.89554	14.8226	28.4042	2.4387	15.344	0	11.9016	3.76433	20.7304	9.65092	-0.0632647	NA	-0.32173	0.897206	-1.08117	0.652288	0.447042	0.754328	-0.296784	0.944449	0.652288
circ_00755_Dgkb	chr6:57720452-57739022	+	Dgkb	.	2	295	18570	0.0158858	1	1	.	hsa_circ_0133645		rat and human	0	46.3442	0	2.99531	0	0	0	46.7723	0	0	0	25.6063	40.5519	0	0	0	50.4739	36.5356	-0.910415	0.959632	-4.8481	0.652513	-0.895734	0.9594	-1.76517	0.827532	-1.10102	0.960117	0.652513
circ_00615_Tesk2	chr5:135596269-135608345	+	Tesk2	.	2	423	12076	0.0350282	1	1	.	.		rat specific	12.1732	16.7354	15.3641	23.9625	8.84911	21.6177	12.1712	27.3574	28.4951	16.4696	10.8206	8.53544	13.152	15.5735	14.8769	13.1751	14.4211	17.9231	-0.0513442	0.966811	0.273432	0.828784	0.559309	0.687456	-0.387027	0.653081	-0.072341	0.97926	0.653081
circ_00540_Tnik	chr2:114259177-114266324	+	Tnik	.	3	333	7147	0.046593	1	1	mmu_circ_0001115	hsa_circ_0002387	0.87988	rodent and human	18.2599	16.7354	12.1295	20.9672	32.078	15.7976	22.9105	10.59	26.53	13.1757	17.5835	24.387	20.8239	7.07887	7.93437	29.1735	12.6185	21.3699	-0.430612	0.75211	0.113189	0.947376	-0.0728027	0.97607	-0.184929	0.842532	-0.802801	0.656931	0.656931
circ_00827_Sptan1	chr3:8547345-8553003	+	Sptan1	.	4	654	5658	0.115588	1	1	mmu_circ_0009804	.		rat and mouse	7.10106	15.4481	12.9382	8.98594	15.4859	7.48306	23.6265	8.82496	8.84332	18.1166	13.5258	2.4387	10.96	0	14.8769	11.293	16.2238	19.9912	-0.433512	0.825554	-0.595043	0.708934	-0.192565	0.937154	-0.497623	0.657435	-0.835159	0.749676	0.657435
circ_00689_Pms1	chr9:53129624-53155776	+	Pms1	.	4	588	26152	0.0224839	1	1	.	.		rat specific	13.1877	10.2987	19.4073	9.73477	22.1228	4.15725	10.0234	7.94247	22.5996	3.29392	10.1443	26.8257	24.1119	15.5735	13.8851	22.586	9.91452	22.7486	-0.3533	0.853786	-0.651779	0.658288	-0.462122	0.799016	-0.445292	0.667713	-0.0469228	0.988527	0.658288
circ_00579_Bfar	chr10:1491890-1493208	+	Bfar	.	2	377	1318	0.286039	1	1	mmu_circ_0000663	.		rat and mouse	19.2743	20.5974	8.08636	6.73945	13.2737	19.9548	3.57977	7.05997	37.3384	26.3514	20.2887	0	27.3999	39.6417	6.94257	14.1162	26.1383	28.2634	-0.529332	0.808287	-0.783815	0.665956	-0.534364	0.817054	-0.564455	0.658467	0.0961932	0.980523	0.658467
circ_01033_Cadm1	chr8:52127635-52139001	+	Cadm1	.	4	597	11366	0.0525251	1	0	mmu_circ_0001771	hsa_circ_0024340	0.907873	rodent and human	17.2454	3.86201	12.9382	16.4742	2.21228	4.9887	3.57977	14.1199	12.7737	3.29392	7.43918	9.75479	16.44	5.6631	9.91796	12.2341	4.5066	13.787	0.169691	NA	-0.336098	0.858372	-0.0267461	0.993872	-0.54931	0.658467	0.0749992	0.983506	0.658467
circ_00685_Rps6ka5	chr6:124625935-124652103	-	Rps6ka5	.	3	443	26168	0.0169291	1	1	.	hsa_circ_0102869	0.909707	rat and human	11.1588	11.586	16.9814	20.9672	6.63683	9.14596	19.3308	8.82496	6.87814	21.4105	16.2309	24.387	9.86398	0	17.8523	15.0573	13.5198	26.8847	-0.480282	0.781169	-0.580559	0.693336	-0.652453	0.720427	0.140544	0.900933	-0.954296	0.659798	0.659798
circ_00500_Tiam1	chr11:30029801-30036752	-	Tiam1	.	2	621	6951	0.0893397	1	1	mmu_circ_0000708	hsa_circ_0115787	0.901771	rodent and human	21.3032	14.1607	34.7714	12.7301	15.4859	23.2806	19.3308	15.0024	30.4603	27.9983	25.699	17.0709	20.8239	24.0682	6.94257	18.8216	17.1251	19.3018	0.367699	0.791605	-0.102384	0.954773	0.221354	0.895207	0.353939	0.660416	-0.118958	0.960117	0.660416
circ_00754_Tenm2	chr10:21109520-21136583	-	Tenm2	.	2	474	27063	0.0175147	1	1	mmu_circ_0003007	.		rat and mouse	20.2887	11.586	10.5123	6.73945	13.2737	11.6403	3.57977	17.6499	21.617	11.5287	10.1443	35.3611	18.632	12.742	10.9098	14.1162	18.9277	8.96157	0.0214358	0.983906	-0.413481	0.797901	0.0168033	0.993872	0.439904	0.660416	0.0194715	0.994454	0.660416
circ_00599_intergenic	chr16:4283561-4351455	+	.	.	1	31	67894	0.0004566	1	0	.	.		rat specific	31.4475	19.3101	22.6418	17.2231	6.63683	24.9435	17.1829	32.6524	0	13.1757	11.4969	13.4128	14.248	12.742	0	15.0573	12.6185	27.574	0.404873	0.865672	-0.174961	0.944108	-0.148807	0.9594	-0.549014	0.661604	-1.06529	0.7125	0.661604
circ_00605_Faf1	chr5:129700280-129709689	+	Faf1	.	3	375	9409	0.0398555	1	1	mmu_circ_0011061	.		rat and mouse	9.12993	14.1607	29.9195	17.9719	12.1675	28.2693	7.15955	15.0024	14.7389	14.8226	12.8495	15.8515	14.248	24.0682	6.94257	12.2341	16.2238	28.2634	-0.0833596	0.963044	0.0389392	0.986501	-0.64763	0.68728	-0.405104	0.661604	-0.369044	0.8911	0.661604
circ_00987_Plppr5	chr2:219955666-219959360	-	Plppr5	.	2	384	3694	0.103952	1	1	.	hsa_circ_0013270		rat and human	8.1155	6.43669	8.895	10.4836	14.3798	5.82015	7.15955	6.17747	15.7215	8.2348	8.79176	10.9741	18.632	0	10.9098	4.70541	11.7172	22.7486	-0.748233	NA	-0.383999	0.828912	-0.463152	0.824814	-0.501883	0.663397	-0.389242	0.905924	0.663397
circ_00614_Akt3	chr13:95098505-95128782	-	Akt3	.	4	555	30277	0.0183307	1	1	mmu_circ_0000116	hsa_circ_0000199	0.900901	rodent and human	28.4042	16.7354	16.9814	11.2324	12.1675	16.629	12.8872	20.2974	5.89554	19.7635	22.9938	8.53544	18.632	14.1577	9.91796	22.586	13.5198	21.3699	0.110967	0.959632	-0.522769	0.665956	-0.550403	0.717417	-0.147316	0.877247	-0.435492	0.870576	0.665956
circ_00739_Ankhd1	chr18:29457227-29457626	+	Ankhd1	.	2	258	399	0.646617	1	1	.	.		rat specific	16.231	19.3101	22.6418	5.99063	7.74297	18.2919	5.01168	22.0624	4.91295	0	20.965	14.6322	16.44	5.6631	7.93437	17.8805	17.1251	16.5444	0.178063	0.959276	-0.681821	0.666221	-0.692455	0.731667	-0.451887	0.682339	-0.765574	0.79488	0.666221
circ_00410_Thada	chr6:7547049-7572651	-	Thada	.	3	391	25602	0.0152722	1	1	mmu_circ_0007059	hsa_circ_0054303		rodent and human	27.3898	30.8961	11.3209	23.2137	25.4412	21.6177	20.7627	22.0624	43.234	21.4105	17.5835	18.2902	21.9199	16.9893	32.7293	26.3503	14.4211	30.3315	-0.0622072	0.966811	-0.0269436	0.989562	0.257923	0.866387	-0.3315	0.66845	0.018482	0.994454	0.66845
circ_00053_Lrp6	chr4:168296979-168297373	-	Lrp6	.	1	394	394	1	1	1	mmu_circ_0013120	hsa_circ_0000378	0.977157	rodent and human	99.4148	135.171	101.08	100.343	138.267	125.549	128.872	130.609	111.033	115.287	115.646	142.664	110.696	120.341	132.901	91.2849	104.553	132.355	0.0221084	0.966811	0.141716	0.829352	0.171962	0.825577	0.18175	0.670113	0.145759	0.903492	0.670113
circ_00686_Cacna1c	chr4:151118220-151123637	-	Cacna1c	.	2	428	5417	0.0790105	1	0	mmu_circ_0001511	hsa_circ_0025016	0.899533	rodent and human	23.3321	9.01137	12.1295	18.7207	19.9105	9.14596	12.8872	13.2374	14.7389	9.88176	11.4969	15.8515	21.9199	24.0682	4.95898	13.1751	19.829	15.8551	-0.127831	0.959632	-0.0392928	0.986501	-0.26062	0.888088	-0.388227	0.670113	0.0352664	0.988527	0.670113
circ_00345_Cntn5	chr8:7874227-7879143	-	Cntn5	.	2	309	4916	0.062856	1	1	mmu_circ_0016026	hsa_circ_0094703	0.394822	rodent and human	27.3898	25.7468	40.4318	33.6973	14.3798	33.258	20.7627	65.3047	13.7563	16.4696	20.2887	23.1676	40.5519	36.8101	18.8441	35.7611	22.533	19.3018	0.284857	0.855488	0.0871749	0.969889	0.369416	0.80377	-0.358255	0.673525	0.309944	0.899476	0.673525
circ_00442_intergenic	chr13:113735260-113748416	+	.	.	0	0	13156	0	1	0	.	.		rat specific	26.3754	20.5974	20.2159	14.2277	16.5921	29.1008	13.6031	26.4749	27.5125	18.1166	19.6124	26.8257	17.536	36.8101	16.8605	31.9968	27.0396	21.3699	-0.252963	0.853786	-0.415185	0.699392	-0.256678	0.86543	-0.309994	0.673525	-0.193973	0.936725	0.673525
circ_00583_Ncor2	chr12:36930748-36931726	+	Ncor2	.	2	306	978	0.312883	1	1	.	hsa_circ_0029320		rat and human	12.1732	20.5974	23.4505	8.23711	17.6982	13.3032	6.44359	30.8874	23.5822	34.5862	11.4969	0	17.536	31.147	12.8933	19.7627	26.1383	15.1657	-0.113442	0.960955	-0.647271	0.683134	-0.00919821	0.993872	-0.458931	0.674509	0.00213422	0.999656	0.674509
circ_00904_Ash1l	chr2:188269008-188286112	+	Ash1l	.	2	5074	17104	0.296656	1	1	mmu_circ_0001147	hsa_circ_0014591	0.858155	rodent and human	6.08662	12.8734	2.42591	3.74414	28.7596	16.629	10.7393	7.05997	2.94777	21.4105	12.1732	12.1935	24.1119	4.24732	19.8359	15.0573	14.4211	2.7574	-0.623366	0.759171	0.606865	0.729123	-0.59505	0.789249	0.503859	0.674509	0.617004	0.869417	0.674509
circ_01005_Cyb5a	chr18:81724769-81726644	+	Cyb5a	.	2	219	1875	0.1168	1	0	.	.		rat specific	11.1588	6.43669	11.3209	5.2418	8.84911	4.15725	6.44359	12.3549	1.96518	8.2348	22.3176	4.87739	15.344	21.2366	13.8851	8.46973	6.30924	12.4083	0.0932982	NA	-0.615553	0.700275	-0.391499	0.861885	0.44285	0.67485	0.869794	0.7125	0.67485
circ_00093_Sobp	chr20:47893648-47896656	-	Sobp	.	2	325	3008	0.108045	1	1	mmu_circ_0002223	hsa_circ_0001633	0.92	rodent and human	48.693	105.562	80.8636	62.9016	46.4578	85.6394	112.405	59.1272	104.155	37.8801	57.4846	90.2318	51.5119	35.3944	106.122	63.9935	69.4016	64.799	0.242556	0.844735	-0.0190846	0.991159	0.47729	0.67507	-0.088007	0.908074	-0.0263745	0.988527	0.67507
circ_00586_intergenic	chr13:34399885-34400364	+	.	.	0	0	479	0	1	1	mmu_circ_0000066	hsa_circ_0007052	0.910417	rodent and human	17.2454	15.4481	14.5555	16.4742	17.6982	4.15725	10.7393	24.7099	34.3907	6.58784	15.5547	26.8257	26.3039	5.6631	13.8851	12.2341	27.9409	17.2338	-0.281494	0.888071	-0.591978	0.677324	0.272425	0.895207	-0.209019	0.848304	-0.30462	0.917998	0.677324
circ_00400_Kmt2e	chr4:8223839-8239403	-	Kmt2e	.	4	611	15564	0.0392573	1	1	mmu_circ_0012437	.		rat and mouse	15.2166	19.3101	25.8764	32.1996	23.2289	7.48306	30.0701	27.3574	21.617	24.7044	24.3464	39.0192	32.8799	7.07887	28.7621	14.1162	19.829	34.4676	-0.184408	0.925479	-0.131492	0.937685	0.199644	0.910268	0.349082	0.679618	0.0162324	0.994454	0.679618
circ_00823_intergenic	chr7:141855874-141856914	+	.	.	0	0	1040	0	1	1	.	hsa_circ_0098740	0.365079	rat and human	13.1877	15.4481	17.79	11.9813	0	17.4605	20.7627	18.5324	9.82591	0	13.5258	7.31609	5.47999	25.4839	7.93437	14.1162	7.21056	11.0296	0.524024	0.798471	-0.104582	0.970133	0.609182	0.785529	-0.518068	0.679618	0.236726	0.951418	0.679618
circ_00420_Ift20	chr10:65807774-65808260	+	Ift20	.	2	361	486	0.742798	1	1	.	.		rat specific	15.2166	24.4594	24.2591	23.2137	16.5921	13.3032	12.1712	16.7674	40.2862	24.7044	27.0516	15.8515	23.0159	63.7099	18.8441	29.1735	23.4343	22.7486	-0.235372	0.890678	-0.496527	0.681682	-0.136205	0.945533	-0.14566	0.877247	0.467215	0.851036	0.681682
circ_01036_Grik1	chr11:28192497-28193635	-	Grik1	.	0	0	1138	0	1	0	.	.		rat specific	12.1732	3.86201	5.66045	20.2184	27.6535	4.9887	10.0234	2.64749	8.84332	9.88176	4.73403	15.8515	2.19199	2.83155	16.8605	12.2341	17.1251	2.06805	-0.508721	NA	0.758901	0.681925	-0.523719	0.832618	-0.0559439	0.971837	-0.467516	0.89992	0.681925
circ_01007_Tbcel	chr8:46716190-46723643	-	Tbcel	.	4	683	7453	0.0916409	1	1	mmu_circ_0015584	hsa_circ_0095206	0.704246	rodent and human	6.08662	6.43669	14.5555	11.2324	5.53069	13.3032	7.15955	12.3549	3.93036	11.5287	20.965	6.09674	7.67198	5.6631	8.92616	7.52865	9.0132	13.0977	-0.110678	NA	0.0274884	0.991159	-0.344857	0.868902	0.416406	0.682339	-0.409661	0.898811	0.682339
circ_00885_Uba1	chrX:1729686-1730287	-	Uba1	.	2	363	601	0.603993	1	1	.	.		rat specific	8.1155	19.3101	12.1295	7.48828	6.63683	9.97741	7.15955	18.5324	8.84332	13.1757	6.08661	20.7289	20.8239	16.9893	6.94257	11.293	9.0132	15.8551	0.100974	0.960955	-0.588224	0.684551	-0.0833311	0.97743	0.0925051	0.939335	0.285427	0.919004	0.684551
circ_00353_intergenic	chr3:58689629-58709070	+	.	.	0	0	19441	0	1	1	mmu_circ_0010161	hsa_circ_0057114	0.527704	rodent and human	36.5197	23.1721	37.1973	22.4648	39.821	39.9096	16.467	40.5948	17.6866	16.4696	27.7279	25.6063	29.5919	16.9893	15.8687	30.1146	36.9541	20.6805	0.160275	0.920704	0.219831	0.846533	-0.227994	0.873495	-0.296404	0.686063	-0.47974	0.820623	0.686063
circ_00380_intergenic	chr2:44804776-44806942	+	.	.	0	0	2166	0	1	1	.	.		rat specific	18.2599	25.7468	24.2591	11.9813	35.3964	23.2806	34.3658	23.8274	34.3907	16.4696	36.5196	10.9741	26.3039	19.8208	22.8113	21.6449	32.4475	28.2634	-0.274643	0.845601	-0.244467	0.837658	0.168125	0.913996	-0.30593	0.686063	-0.253418	0.909253	0.686063
circ_00595_intergenic	chr6:109742369-109745287	+	.	.	0	0	2918	0	1	1	mmu_circ_0004301	hsa_circ_0032708	0.910596	rodent and human	9.12993	12.8734	16.9814	14.9766	7.74297	12.4718	26.4903	10.59	12.7737	21.4105	16.9072	26.8257	25.2079	4.24732	31.7375	15.0573	18.9277	16.5444	-0.364229	0.824953	-0.50392	0.700275	-0.00398552	0.995348	0.354295	0.686063	0.306003	0.901606	0.686063
circ_00994_Mmp16	chr5:31700608-31700913	+	Mmp16	.	1	305	305	1	1	1	.	hsa_circ_0137251	0.87541	rat and human	10.1444	10.2987	11.3209	15.7254	13.2737	6.65161	8.59145	10.59	10.8085	13.1757	14.2021	9.75479	0	18.4051	2.97539	9.41081	6.30924	11.719	0.204946	NA	0.368288	0.828784	0.114641	0.965683	0.434494	0.686063	-0.46277	0.8911	0.686063
circ_01011_Ehmt1	chr3:1988749-1998592	-	Ehmt1	.	3	330	9843	0.0335264	1	1	mmu_circ_0000992	hsa_circ_0001905		rodent and human	18.2599	7.72403	20.2159	19.4695	2.21228	13.3032	4.29573	11.4725	1.96518	0	8.11547	10.9741	4.38399	25.4839	0	4.70541	18.0264	7.58286	0.620201	NA	0.226821	0.937685	-0.769046	0.785529	-0.611347	0.686063	-0.0633368	0.988527	0.686063
circ_00327_intergenic	chr10:107845993-107850764	-	.	.	0	0	4771	0	1	0	.	.		rat specific	41.5919	28.3214	28.3023	38.1902	24.335	23.2806	22.1946	54.7148	36.3559	29.6453	27.7279	7.31609	15.344	56.631	28.7621	29.1735	18.9277	33.0889	0.270941	0.865672	0.0816144	0.970133	0.471449	0.751068	-0.329028	0.687521	0.28977	0.899642	0.687521
circ_00520_Eprs	chr13:103356834-103362959	+	Eprs	.	4	689	6125	0.11249	1	1	.	.		rat specific	21.3032	19.3101	17.79	37.4414	5.53069	10.8089	30.786	16.7674	19.6518	8.2348	22.9938	32.9224	10.96	5.6631	18.8441	13.1751	15.3224	21.3699	0.218912	0.919451	0.128843	0.948582	0.429299	0.799016	0.379007	0.6882	-0.470729	0.874637	0.6882
circ_00197_intergenic	chrX:63177768-63182385	-	.	.	0	0	4617	0	1	1	.	hsa_circ_0001953		rat and human	31.4475	47.6315	81.6723	40.4367	36.5026	31.5951	48.6849	35.2998	17.6866	23.0574	48.0166	63.4061	36.1679	29.7313	67.4421	24.4681	39.6581	53.7694	0.448101	0.689985	-0.125747	0.930907	-0.210415	0.895207	0.197706	0.803903	0.180776	0.944124	0.689985
circ_00352_Nup93	chr19:11178908-11188968	-	Nup93	.	4	434	10060	0.0431412	1	1	.	.		rat specific	23.3321	21.8848	35.58	28.4555	18.8044	51.5499	17.8989	27.3574	33.4081	23.0574	31.1093	23.1676	21.9199	19.8208	16.8605	50.8184	15.3224	27.574	-0.197243	0.900581	0.0902613	0.961178	-0.256745	0.866387	-0.255783	0.743687	-0.67512	0.692846	0.692846
circ_00185_Zcchc4	chr14:60538625-60539431	-	Zcchc4	.	2	359	806	0.445409	1	1	.	hsa_circ_0001398		rat and human	49.7074	33.4708	29.1109	83.1199	23.2289	51.5499	45.8211	52.0673	66.8162	37.8801	47.3403	30.4837	42.7439	45.3048	26.7785	37.6433	39.6581	45.4972	-0.133604	0.938807	0.374902	0.693336	0.417458	0.724053	-0.0755046	0.919609	-0.107734	0.951418	0.693336
circ_00492_intergenic	chr8:33279133-33335423	+	.	.	0	0	56290	0	1	1	mmu_circ_0001762	.		rat and mouse	6.08662	12.8734	32.3455	11.2324	24.335	13.3032	12.8872	13.2374	23.5822	26.3514	10.8206	19.5096	24.1119	28.3155	45.6226	18.8216	11.7172	38.6037	-0.416732	0.793673	-0.532123	0.693336	-0.498344	0.770081	-0.340257	0.716329	0.495982	0.858284	0.693336
circ_00837_Apba2	chr1:125490828-125491822	+	Apba2	.	1	994	994	1	1	1	mmu_circ_0014351	hsa_circ_0004695		rodent and human	27.3898	6.43669	21.8332	12.7301	14.3798	7.48306	17.1829	12.3549	0	6.58784	10.8206	9.75479	10.96	26.8997	2.97539	15.0573	9.91452	9.65092	0.703195	0.693387	-0.00216843	0.999342	-0.199443	0.945533	-0.320959	0.804282	0.209868	0.951418	0.693387
circ_00859_Fam3c	chr4:49413413-49426775	-	Fam3c	.	4	313	13362	0.0234246	1	1	.	hsa_circ_0082058	0.638978	rat and human	0	10.2987	16.9814	15.7254	5.53069	12.4718	16.467	21.1799	15.7215	8.2348	8.11547	9.75479	15.344	5.6631	16.8605	14.1162	10.8158	7.58286	-0.220224	0.938731	0.0848014	0.973084	0.725246	0.693443	-0.309487	0.789914	0.252815	0.944124	0.693443
circ_00922_intergenic	chr2:26252959-26269921	-	.	.	0	0	16962	0	1	1	.	.		rat specific	10.1444	11.586	4.85182	5.99063	22.1228	19.1234	2.14786	4.41248	16.704	9.88176	4.73403	24.387	7.67198	4.24732	19.8359	16.9395	12.6185	11.0296	-0.628304	0.742558	0.210375	0.924198	-0.832811	0.693443	-0.0786518	0.960434	-0.320964	0.935319	0.693443
circ_00798_Pcdh7	chr14:54840653-54869803	-	Pcdh7	.	1	193	29150	0.0066209	1	0	.	hsa_circ_0126176	0.984026	rat and human	13.1877	15.4481	20.2159	11.2324	9.95525	16.629	10.0234	9.70746	26.53	0	10.1443	12.1935	5.47999	36.8101	5.95078	7.52865	15.3224	9.65092	0.594664	0.739827	0.224758	0.912176	0.499029	0.804037	-0.460394	0.693499	0.531683	0.874637	0.693499
circ_00803_Fam120a	chr17:16124899-16143144	+	Fam120a	.	4	556	18245	0.0304741	1	1	mmu_circ_0004627	hsa_circ_0001875	0.888489	rodent and human	10.1444	11.586	12.9382	26.209	6.63683	11.6403	16.467	19.4149	7.86073	6.58784	7.43918	18.2902	13.152	9.91042	3.96718	10.3519	23.4343	8.96157	-0.290532	0.888071	0.0893889	0.970133	0.0491578	0.993872	-0.401489	0.693499	-0.667086	0.823433	0.693499
circ_00304_Zfp292	chr5:50318350-50319000	-	Zfp292	.	3	370	650	0.569231	1	1	mmu_circ_0001190	hsa_circ_0004058	0.875676	rodent and human	50.7219	29.6088	30.7282	48.6738	36.5026	28.2693	22.1946	49.4198	24.5648	24.7044	25.0227	24.387	26.3039	31.147	15.8687	27.2914	30.6449	29.6421	0.34347	0.745773	0.376088	0.698901	0.130838	0.9294	-0.240529	0.730815	-0.273608	0.893083	0.698901
circ_00258_Inpp5f	chr1:200102204-200105174	+	Inpp5f	.	2	317	2970	0.106734	1	1	.	.		rat specific	33.4764	50.2062	21.8332	32.1996	22.1228	31.5951	49.4009	16.7674	33.4081	31.2922	52.0743	40.2385	43.8399	24.0682	44.6308	38.5843	29.7436	44.8078	-0.123093	0.951307	-0.392563	0.699392	-0.179361	0.903075	0.144036	0.849661	0.000190309	0.999656	0.699392
circ_00877_Usp32	chr10:72369078-72371838	-	Usp32	.	3	262	2760	0.0949275	1	1	.	hsa_circ_0107295	0.923077	rat and human	7.10106	10.2987	14.5555	8.23711	16.5921	4.15725	6.44359	13.2374	6.87814	13.1757	9.46805	17.0709	26.3039	16.9893	10.9098	15.0573	18.0264	8.27221	-0.345498	0.850164	-0.536053	0.700275	-0.631235	0.717417	-0.0686319	0.960019	0.400303	0.886387	0.700275
circ_00629_Erc2	chr16:4222175-4283627	+	Erc2	.	3	314	61452	0.0051097	1	0	.	hsa_circ_0124259	0.816619	rat and human	14.2021	11.586	23.4505	26.209	8.84911	17.4605	10.0234	19.4149	13.7563	9.88176	10.8206	31.7031	21.9199	11.3262	15.8687	8.46973	13.5198	18.6125	0.28436	0.876639	0.377643	0.79336	0.0687885	0.984351	0.347133	0.7068	0.271266	0.919004	0.7068
circ_00192_Syt11	chr2:188127806-188128630	-	Syt11	.	1	824	824	1	1	1	mmu_circ_0010867	hsa_circ_0110911		rodent and human	60.8662	57.9302	41.2404	45.6785	21.0166	39.0782	45.1051	81.1897	39.3036	37.8801	40.5774	35.3611	35.0719	49.5521	29.7539	35.7611	41.4607	47.5652	0.349028	0.709998	-0.226619	0.814275	0.404082	0.707636	-0.132118	0.848304	-0.142058	0.944124	0.707636
circ_00780_Adsl	chr7:122183368-122184430	+	Adsl	.	2	219	1062	0.206215	1	1	.	.		rat specific	17.2454	7.72403	8.08636	17.2231	11.0614	19.1234	16.467	3.52998	14.7389	16.4696	17.5835	10.9741	16.44	12.742	11.9016	15.0573	15.3224	5.51481	-0.0961057	0.960955	0.43232	0.763156	-0.0197098	0.993872	0.355353	0.70889	0.21586	0.944124	0.70889
circ_00134_Pclo	chr4:17032160-17033623	-	Pclo	.	5	1449	1463	0.990431	1	0	mmu_circ_0012310	hsa_circ_0080941		rodent and human	20.2887	50.2062	53.37	75.6317	78.5358	59.033	49.4009	35.2998	73.6943	23.0574	37.8722	156.077	76.7198	67.9572	49.5898	105.401	55.8818	7.58286	-0.440311	0.79442	0.342425	0.827902	-0.0873022	0.97607	0.368971	0.709663	0.207766	0.944124	0.709663
circ_00047_Rere	chr5:167516580-167558250	+	Rere	.	6	582	41670	0.0139669	1	1	mmu_circ_0001303	hsa_circ_0006837	0.848797	rodent and human	104.487	78.5276	141.511	150.514	102.871	110.583	138.895	121.784	105.137	135.051	161.633	110.961	188.512	92.0254	104.139	135.516	123.481	140.628	-0.29297	0.709998	-0.132144	0.873784	-0.126119	0.903075	0.0331976	0.960434	-0.0522094	0.970751	0.709998
circ_00249_Dync1i1	chr4:30999732-31017624	+	Dync1i1	.	4	479	17892	0.0267717	1	1	mmu_circ_0013470	hsa_circ_0135154		rodent and human	28.4042	25.7468	45.2836	42.6832	18.8044	41.5725	27.9222	39.7123	30.4603	37.8801	31.7856	41.4578	40.5519	38.2259	36.6965	41.4076	33.3488	53.08	-0.351428	0.711674	-0.299226	0.744613	-0.390261	0.724053	-0.2184	0.728592	-0.152823	0.942562	0.711674
circ_00545_Usp32	chr10:72389569-72397062	-	Usp32	.	1	160	7493	0.0213533	1	1	mmu_circ_0003481	hsa_circ_0044956	0.92987	rodent and human	23.3321	18.0227	23.4505	32.1996	8.84911	23.2806	16.467	19.4149	26.53	13.1757	4.05774	26.8257	4.38399	18.4051	14.8769	19.7627	15.3224	19.3018	0.257199	0.893967	0.259196	0.85776	0.191476	0.921331	-0.353475	0.711747	-0.547102	0.851036	0.711747
circ_00191_Akap6	chr6:73787675-73789019	+	Akap6	.	2	261	1344	0.194196	1	1	mmu_circ_0000378	hsa_circ_0031590	0.927203	rodent and human	32.462	43.7695	49.3268	67.3945	40.9271	45.7298	57.9923	45.0073	28.4951	57.6436	33.1382	57.3094	17.536	42.4732	33.7211	52.7006	38.7568	43.4291	-0.0995095	0.959632	0.199715	0.838364	-0.0269371	0.993872	0.114392	0.873377	-0.535759	0.7125	0.7125
circ_00447_Khdrbs2	chr9:39796542-39860444	-	Khdrbs2	.	2	264	63902	0.0041313	1	1	.	hsa_circ_0132047	0.878788	rat and human	14.2021	41.1948	16.9814	14.2277	22.1228	19.9548	17.1829	14.1199	30.4603	23.0574	22.9938	26.8257	21.9199	11.3262	27.7703	17.8805	15.3224	42.0504	-0.0967817	0.959632	-0.442516	0.71499	-0.309263	0.849596	-0.062935	0.956257	-0.299028	0.899642	0.71499
circ_01001_intergenic	chr14:43458940-43461320	+	.	.	0	0	2380	0	1	0	mmu_circ_0001351	hsa_circ_0069559	0.701818	rodent and human	5.07219	9.01137	15.3641	8.98594	14.3798	11.6403	7.8755	9.70746	9.82591	9.88176	10.8206	4.87739	15.344	19.8208	7.93437	8.46973	5.40792	11.0296	0.251752	NA	0.463397	0.746578	0.117537	0.9594	0.0441653	0.971837	0.755061	0.71674	0.71674
circ_00293_intergenic	chr6:60609625-60633969	+	.	.	0	0	24344	0	1	1	.	hsa_circ_0081980		rat and human	23.3321	19.3101	41.2404	41.1856	21.0166	47.3927	10.0234	18.5324	46.1818	47.7618	31.1093	19.5096	40.5519	22.6524	34.7129	40.4665	25.237	40.6717	-0.328923	0.820701	0.0499166	0.980244	-0.529789	0.717417	-0.130534	0.887805	-0.113841	0.960117	0.717417
circ_00651_Kifap3	chr13:82185979-82190210	+	Kifap3	.	2	290	4231	0.0685417	1	1	mmu_circ_0000109	hsa_circ_0111115	0.603448	rodent and human	13.1877	15.4481	14.5555	15.7254	24.335	14.1347	9.30741	7.94247	21.617	18.1166	8.79176	32.9224	16.44	8.49465	12.8933	15.0573	18.0264	23.4379	-0.397758	0.791605	-0.0810619	0.970133	-0.566118	0.718115	0.0409486	0.969313	-0.571818	0.818201	0.718115
circ_00533_Mok	chr6:135234356-135235783	-	Mok	.	3	307	1427	0.215137	1	1	.	.		rat specific	22.3176	21.8848	14.5555	14.2277	15.4859	21.6177	22.1946	22.9449	25.5474	11.5287	16.9072	13.4128	28.4959	22.6524	15.8687	19.7627	16.2238	15.8551	0.170768	0.910685	-0.00797696	0.997048	0.449066	0.720427	-0.267871	0.721221	0.369611	0.869417	0.720427
circ_00081_Snap25	chr3:129779761-129789947	+	Snap25	.	3	1614	10186	0.158453	1	0	.	.		rat specific	79.1261	68.2289	81.6723	71.1387	73.0051	81.4822	83.7667	86.4846	90.3984	97.1706	98.7383	47.5546	100.832	82.1149	64.4667	63.9935	93.7373	113.054	-0.242868	0.785063	-0.267593	0.721054	-0.0604174	0.9594	-0.154523	0.774938	-0.1365	0.936362	0.721054
circ_00657_intergenic	chr17:36602133-36627167	+	.	.	0	0	25034	0	1	1	.	hsa_circ_0131448	0.187266	rat and human	12.1732	20.5974	12.1295	20.2184	17.6982	24.1121	17.1829	6.17747	32.4255	13.1757	14.2021	9.75479	10.96	9.91042	10.9098	17.8805	15.3224	13.0977	-0.0586652	0.966811	0.432068	0.724264	0.263673	0.873495	-0.301661	0.738936	-0.533105	0.84426	0.724264
circ_00495_Arf3	chr7:140415222-140417547	-	Arf3	.	4	531	2325	0.228387	1	0	mmu_circ_0006025	hsa_circ_0098681	0.811252	rodent and human	27.3898	18.0227	15.3641	35.1949	13.2737	14.9661	13.6031	17.6499	22.5996	13.1757	27.0516	20.7289	26.3039	29.7313	16.8605	14.1162	18.0264	19.3018	0.231968	0.884132	0.317106	0.797901	0.0506587	0.989715	0.279858	0.728592	0.486116	0.832583	0.728592
circ_00968_Arl1	chr7:29286903-29288495	+	Arl1	.	2	194	1592	0.121859	1	1	.	.		rat specific	19.2743	12.8734	20.2159	8.98594	9.95525	6.65161	5.01168	18.5324	8.84332	0	14.8784	17.0709	0	12.742	6.94257	5.64649	10.8158	8.27221	1.08759	NA	0.0423325	0.989562	0.37901	0.873495	0.428215	0.728924	-0.372949	0.919004	0.728924
circ_00233_Chsy1	chr1:127025461-127025957	+	Chsy1	.	1	496	496	1	1	1	mmu_circ_0001580	hsa_circ_0005019	0.905242	rodent and human	50.7219	55.3555	30.7282	55.4133	51.9885	44.8983	15.035	36.1823	37.3384	57.6436	29.7567	19.5096	32.8799	60.8783	17.8523	38.5843	38.7568	40.6717	0.203842	0.893024	0.367412	0.729123	-0.426165	0.751505	-0.171693	0.831571	-0.101672	0.960117	0.729123
circ_00724_Gdi2	chr17:70309151-70310609	-	Gdi2	.	2	334	1458	0.229081	1	1	.	hsa_circ_0017588	0.230539	rat and human	8.1155	12.8734	13.7468	12.7301	24.335	8.31451	10.0234	13.2374	7.86073	21.4105	14.8784	15.8515	6.57598	41.0575	9.91796	13.1751	18.9277	15.1657	-0.442415	0.791605	-0.0801473	0.970229	-0.59997	0.732145	0.123649	0.908074	0.244524	0.939599	0.732145
circ_00876_intergenic	chr1:12086529-12134025	+	.	.	0	0	47496	0	1	0	.	.		rat specific	22.3176	6.43669	7.27773	17.9719	0	8.31451	10.0234	22.9449	7.86073	6.58784	12.8495	14.6322	8.76798	38.2259	5.95078	9.41081	10.8158	6.89351	0.419158	0.865672	0.000641213	0.999367	0.59601	0.789249	0.356124	0.789914	0.943548	0.737818	0.737818
circ_00413_Itfg1	chr19:22373972-22382073	+	Itfg1	.	4	383	8101	0.0472781	1	1	mmu_circ_0015073	hsa_circ_0105434	0.550914	rodent and human	20.2887	25.7468	23.4505	19.4695	21.0166	15.7976	8.59145	52.9498	26.53	26.3514	27.7279	15.8515	21.9199	25.4839	31.7375	18.8216	25.237	18.6125	0.148529	0.951307	-0.156378	0.916929	0.48294	0.741075	0.167138	0.849661	0.342157	0.887074	0.741075
circ_01035_Tspan12	chr4:48874188-48908633	-	Tspan12	.	5	546	34445	0.0158514	1	1	.	hsa_circ_0133153	0.456044	rat and human	17.2454	14.1607	3.23455	10.4836	0	9.97741	16.467	8.82496	15.7215	13.1757	11.4969	6.09674	3.28799	12.742	7.93437	7.52865	9.0132	8.96157	0.415384	NA	-0.270647	0.895798	0.685085	0.741933	0.264523	0.837764	-0.117655	0.974094	0.741933
circ_00412_Arhgap10	chr19:34298522-34312530	+	Arhgap10	.	4	413	14008	0.0294832	1	1	mmu_circ_0014983	hsa_circ_0006473	0.346247	rodent and human	28.4042	39.9075	12.9382	22.4648	18.8044	10.8089	23.6265	29.1224	28.4951	36.2331	22.3176	20.7289	20.8239	42.4732	13.8851	18.8216	25.237	24.1273	0.22594	0.884898	-0.390627	0.742722	0.247522	0.873268	0.190927	0.821758	0.150005	0.951418	0.742722
circ_00535_Rundc3b	chr4:22532121-22569920	+	Rundc3b	.	4	498	37799	0.013175	1	1	.	hsa_circ_0134951	0.449612	rat and human	20.2887	6.43669	14.5555	26.209	8.84911	17.4605	29.3541	8.82496	18.6692	24.7044	14.8784	21.9483	21.9199	7.07887	33.7211	21.6449	18.9277	17.9231	-0.481174	0.743046	-0.133621	0.938185	-0.0286849	0.993872	0.0517935	0.965123	0.127809	0.960117	0.743046
circ_00698_Tmod2	chr8:82528187-82530799	-	Tmod2	.	2	280	2612	0.107198	1	1	.	.		rat specific	13.1877	21.8848	14.5555	18.7207	7.74297	17.4605	8.59145	22.0624	13.7563	6.58784	13.5258	18.2902	9.86398	12.742	12.8933	12.2341	20.7304	15.1657	0.0296799	0.972021	-0.109087	0.953504	-0.125908	0.947941	-0.293524	0.743431	-0.440831	0.870576	0.743431
circ_00767_Trappc9	chr7:114249896-114280182	-	Trappc9	.	4	609	30286	0.0201083	1	1	mmu_circ_0005762	hsa_circ_0085703		rodent and human	19.2743	18.0227	12.1295	14.2277	12.1675	19.9548	10.0234	31.7699	4.91295	9.88176	2.70516	19.5096	16.44	16.9893	7.93437	19.7627	5.40792	8.27221	0.567119	0.744843	0.486039	0.773093	0.493013	0.799016	-0.100273	0.944752	0.305725	0.933875	0.744843
circ_00166_Rere	chr5:167486000-167558250	+	Rere	.	7	708	72250	0.0097993	1	1	mmu_circ_0001300	hsa_circ_0009117	0.871469	rodent and human	27.3898	66.9416	49.3268	41.9344	51.9885	55.7072	42.9573	64.4222	38.321	37.8801	56.132	37.7998	56.9919	49.5521	34.7129	53.6416	35.1515	64.799	-0.110036	0.951307	-0.0447345	0.974396	-0.0808378	0.955081	-0.205579	0.746563	-0.129566	0.944124	0.746563
circ_00538_intergenic	chr13:92642894-92652191	+	.	.	0	0	9297	0	1	1	.	hsa_circ_0002413		rat and human	16.231	15.4481	22.6418	19.4695	14.3798	23.2806	17.1829	22.9449	30.4603	11.5287	16.9072	13.4128	16.44	22.6524	14.8769	11.293	11.7172	27.574	0.0920058	0.959632	0.161011	0.910222	0.446994	0.751068	-0.266145	0.746563	0.0552856	0.981803	0.746563
circ_00506_Phkb	chr19:22172780-22179584	-	Phkb	.	3	329	6804	0.0483539	1	1	mmu_circ_0015075	hsa_circ_0039261	0.553191	rodent and human	27.3898	15.4481	22.6418	20.2184	18.8044	26.6064	12.1712	17.6499	37.3384	24.7044	17.5835	10.9741	13.152	18.4051	13.8851	21.6449	22.533	18.6125	0.0745068	0.960955	0.0713104	0.970133	0.0816096	0.964136	-0.255291	0.748799	-0.47471	0.84359	0.748799
circ_00226_Khdrbs3	chr7:110105482-110121093	+	Khdrbs3	.	4	600	15611	0.0384344	1	1	mmu_circ_0000608	hsa_circ_0006059		rodent and human	36.5197	24.4594	39.6232	35.1949	43.1394	21.6177	69.4476	25.5924	33.4081	26.3514	25.0227	79.2577	46.0319	24.0682	65.4585	34.82	26.1383	47.5652	-0.106119	0.959632	-0.129501	0.933222	0.246046	0.875464	0.257361	0.751275	0.326961	0.887074	0.751275
circ_00198_Cadm1	chr8:52136898-52153454	+	Cadm1	.	4	570	16556	0.0344286	1	1	mmu_circ_0015634	hsa_circ_0095061	0.75614	rodent and human	27.3898	39.9075	59.0304	56.9109	59.7315	38.2467	22.9105	45.0073	33.4081	29.6453	41.9299	43.8965	60.2799	36.8101	47.6062	24.4681	72.1056	35.8463	-0.0578463	0.966811	0.225641	0.829352	-0.389752	0.751768	-0.183489	0.799888	0.135021	0.950852	0.751768
circ_00916_Ccdc148	chr3:45086409-45088995	-	Ccdc148	.	2	346	2586	0.133797	1	1	mmu_circ_0001019	hsa_circ_0117744		rodent and human	18.2599	9.01137	12.9382	11.9813	3.31842	14.1347	12.8872	8.82496	27.5125	18.1166	4.73403	8.53544	5.47999	9.91042	3.96718	13.1751	3.60528	15.1657	0.329113	0.881329	-0.102808	0.970133	0.603231	0.751768	-0.115937	0.930039	-0.76896	0.810269	0.751768
circ_00349_Rfx3	chr1:245955040-246010590	-	Rfx3	.	3	482	55550	0.0086769	1	1	mmu_circ_0000940	hsa_circ_0086242	0.848548	rodent and human	42.6064	15.4481	25.0677	33.6973	21.0166	19.9548	20.0467	22.0624	28.4951	34.5862	41.9299	20.7289	31.7839	18.4051	29.7539	20.7038	36.9541	34.4676	-0.142097	0.938807	-0.298242	0.79336	-0.394292	0.757555	0.0881476	0.912622	-0.196805	0.933875	0.757555
circ_00581_Pdzd2	chr2:62481427-62490107	-	Pdzd2	.	2	276	8680	0.0317972	1	0	mmu_circ_0005536	hsa_circ_0128825	0.328671	rodent and human	19.2743	23.1721	5.66045	15.7254	8.84911	27.4379	18.6148	9.70746	34.3907	13.1757	21.6413	6.09674	14.248	36.8101	15.8687	18.8216	6.30924	17.2338	0.154212	0.959632	0.303431	0.848444	0.555431	0.760403	-0.016669	0.988833	0.638684	0.823897	0.760403
circ_00091_Epha5	chr14:25672665-25673329	+	Epha5	.	1	664	664	1	1	1	mmu_circ_0001362	hsa_circ_0126824		rodent and human	71.0106	68.2289	65.4995	77.1293	57.5192	49.887	152.498	59.1272	34.3907	62.5845	79.8022	69.5029	58.0879	29.7313	108.106	63.0524	101.849	68.9351	-0.191394	0.900581	-0.338937	0.763156	0.0817412	0.960075	-0.136313	0.866015	-0.243401	0.909253	0.763156
circ_00973_Unc79	chr6:126999400-127005847	+	Unc79	.	3	309	6447	0.0479293	1	1	.	hsa_circ_0102980	0.660194	rat and human	8.1155	10.2987	20.2159	7.48828	4.42455	9.14596	13.6031	14.1199	9.82591	14.8226	10.1443	2.4387	3.28799	5.6631	17.8523	6.58757	9.0132	14.4764	0.365056	NA	-0.511551	0.763156	0.308819	0.89073	-0.172389	0.892104	-0.151058	0.960117	0.763156
circ_00094_Rps6kc1	chr13:109442254-109471561	-	Rps6kc1	.	4	691	29307	0.023578	1	1	mmu_circ_0000132	hsa_circ_0005841		rodent and human	90.2849	68.2289	64.6909	73.3852	87.3849	79.8193	58.7083	75.0122	78.6073	41.174	58.8372	85.3544	64.6638	144.409	59.5078	95.0492	54.9805	49.6333	0.16536	0.893967	0.272099	0.771673	0.0910541	0.94709	-0.095048	0.892104	0.420981	0.780674	0.771673
circ_00269_Slc33a1	chr2:154522318-154532393	-	Slc33a1	.	4	710	10075	0.0704715	1	1	.	hsa_circ_0067772		rat and human	21.3032	37.3328	45.2836	38.1902	26.5473	42.404	32.9339	56.4798	18.6692	34.5862	38.5485	21.9483	29.5919	15.5735	35.7047	31.0557	49.5726	31.0208	-0.0967638	0.959632	-0.0501446	0.976205	-0.041313	0.992154	-0.220392	0.772482	-0.445276	0.839742	0.772482
circ_00369_Rnf219	chr15:88651498-88659273	-	Rnf219	.	4	566	7775	0.0727974	1	1	mmu_circ_0004961	hsa_circ_0000498	0.526502	rodent and human	26.3754	32.1835	14.5555	14.9766	50.8824	31.5951	37.9456	19.4149	14.7389	29.6453	28.4042	35.3611	16.44	16.9893	34.7129	17.8805	45.9673	14.4764	-0.107367	0.959632	0.308221	0.815731	-0.0995065	0.959647	0.259217	0.772894	-0.181177	0.944124	0.772894
circ_00862_Dmd	chrX:53416066-53421284	+	Dmd	.	3	446	5218	0.0854734	1	1	mmu_circ_0016385	.		rat and mouse	6.08662	6.43669	16.9814	13.4789	5.53069	7.48306	12.8872	26.4749	4.91295	18.1166	18.2598	7.31609	7.67198	0	14.8769	20.7038	4.5066	13.787	-0.374944	0.876639	-0.539284	0.773093	0.18757	0.94709	0.169021	0.900933	-0.738093	0.84359	0.773093
circ_00596_Arl1	chr7:29284389-29288495	+	Arl1	.	3	332	4106	0.0808573	1	1	.	.		rat specific	18.2599	14.1607	12.1295	20.9672	9.95525	10.8089	18.6148	24.7099	4.91295	24.7044	31.7856	8.53544	20.8239	15.5735	0	14.1162	31.5462	13.787	-0.414812	0.83928	-0.495808	0.774565	-0.289989	0.903075	0.145924	0.908074	-0.723682	0.823433	0.774565
circ_00342_intergenic	chr14:60135742-60136313	+	.	.	0	0	571	0	1	1	mmu_circ_0012699	hsa_circ_0126072		rodent and human	42.6064	19.3101	31.5368	23.2137	45.3517	17.4605	25.7744	37.0648	36.3559	23.0574	25.699	18.2902	25.2079	43.889	31.7375	29.1735	24.3356	24.8166	0.267956	0.825969	0.115989	0.930907	0.337548	0.785529	-0.211354	0.774938	0.356131	0.869417	0.774938
circ_00571_Folh1	chr1:150357366-150382015	-	Folh1	.	7	795	24649	0.0322528	1	1	.	.		rat specific	17.2454	18.0227	25.8764	18.7207	11.0614	8.31451	17.8989	5.29498	14.7389	11.5287	31.7856	13.4128	21.9199	22.6524	18.8441	9.41081	18.9277	20.6805	0.318523	0.83928	-0.361598	0.796833	-0.370742	0.819858	0.260026	0.774938	0.358057	0.887074	0.774938
circ_00824_Dyrk1a	chr11:34861206-34879143	+	Dyrk1a	.	2	137	17937	0.0076378	1	0	.	.		rat specific	9.12993	19.3101	8.08636	18.7207	5.53069	11.6403	5.72764	14.1199	15.7215	8.2348	18.2598	2.4387	14.248	33.9786	4.95898	6.58757	22.533	9.65092	-0.105178	0.963044	-0.0884338	0.974396	-0.133538	0.959647	-0.354704	0.774938	0.433103	0.898811	0.774938
circ_00411_Cdc23	chr18:27445383-27449360	-	Cdc23	.	4	420	3977	0.105607	1	1	.	.		rat specific	25.3609	24.4594	21.0245	24.7113	28.7596	28.2693	19.3308	22.9449	41.2688	11.5287	29.7567	12.1935	15.344	32.5628	12.8933	14.1162	21.6317	28.2634	0.131909	0.959276	0.339674	0.776684	0.363195	0.789249	-0.201412	0.813407	-0.113295	0.960117	0.776684
circ_00458_Arsb	chr2:23399714-23458715	+	Arsb	.	4	830	59001	0.0140676	1	1	.	.		rat specific	19.2743	12.8734	28.3023	22.4648	18.8044	19.9548	21.4786	24.7099	17.6866	18.1166	35.1671	17.0709	23.0159	12.742	19.8359	14.1162	26.1383	22.0592	-0.0221648	0.977385	-0.0249014	0.989562	0.0344712	0.993872	0.217723	0.778536	-0.153667	0.948324	0.778536
circ_00956_intergenic	chr6:60642532-60650014	+	.	.	0	0	7482	0	1	1	.	hsa_circ_0081979		rat and human	7.10106	9.01137	9.70364	20.9672	12.1675	11.6403	2.14786	4.41248	15.7215	8.2348	10.1443	13.4128	8.76798	22.6524	5.95078	10.3519	2.70396	18.6125	-0.312731	0.893967	0.487199	0.780207	-0.565164	0.789249	-0.00794225	0.995288	0.186727	0.951418	0.780207
circ_00733_Ambra1	chr3:80713737-80718585	+	Ambra1	.	2	267	4848	0.0550743	1	1	mmu_circ_0010255	hsa_circ_0003110	0.977528	rodent and human	19.2743	15.4481	21.8332	18.7207	15.4859	10.8089	10.7393	14.1199	8.84332	13.1757	14.2021	9.75479	7.67198	18.4051	5.95078	12.2341	16.2238	15.8551	0.358951	0.793673	0.0211111	0.991159	-0.396203	0.789249	-0.24694	0.780304	-0.523455	0.839746	0.780304
circ_00787_Herc3	chr4:89120375-89134337	+	Herc3	.	7	874	13962	0.0625985	1	1	mmu_circ_0013479	hsa_circ_0127286	0.823799	rodent and human	12.1732	7.72403	21.0245	20.2184	14.3798	5.82015	8.59145	15.0024	23.5822	8.2348	13.5258	12.1935	12.056	14.1577	8.92616	7.52865	15.3224	11.0296	0.301272	0.870901	0.257015	0.863005	0.460209	0.786284	0.0333433	0.978063	0.0384274	0.988527	0.786284
circ_00230_Adcy1	chr14:87328007-87377952	+	Adcy1	.	4	509	49945	0.0101912	1	1	mmu_circ_0003286	.		rat and mouse	57.8229	30.8961	25.8764	40.4367	29.8657	44.8983	35.7977	56.4798	31.4429	26.3514	56.8083	19.5096	23.0159	48.1363	28.7621	41.4076	42.362	37.9143	-0.0869887	0.959632	-0.0721878	0.969889	0.0252573	0.993872	-0.201948	0.788068	-0.297472	0.887074	0.788068
circ_00986_Ctnna2	chr4:107917636-107933985	-	Ctnna2	.	3	423	16349	0.0258731	1	1	.	.		rat specific	5.07219	20.5974	5.66045	12.7301	9.95525	8.31451	11.4553	9.70746	14.7389	24.7044	10.1443	4.87739	8.76798	0	9.91796	6.58757	7.21056	16.5444	-0.0152399	NA	0.0157726	0.996568	0.220634	0.930458	0.323219	0.788467	-0.661541	0.858284	0.788467
circ_00848_Tctn2	chr12:37408161-37412832	-	Tctn2	.	4	403	4671	0.086277	1	1	.	.		rat specific	10.1444	15.4481	15.3641	8.98594	9.95525	12.4718	20.0467	20.2974	9.82591	14.8226	16.2309	0	6.57598	12.742	4.95898	3.76433	18.9277	12.4083	0.21721	0.938807	-0.16473	0.937685	0.51725	0.789249	-0.159562	0.900933	-0.56864	0.870576	0.789249
circ_00643_Mpped2	chr3:97727431-97813284	+	Mpped2	.	3	656	85853	0.007641	1	1	.	.		rat specific	14.2021	11.586	8.895	28.4555	9.95525	15.7976	22.1946	7.94247	10.8085	14.8226	16.9072	21.9483	27.3999	11.3262	11.9016	9.41081	16.2238	19.3018	-0.392647	0.804758	0.279802	0.841067	-0.126031	0.951593	0.24931	0.789914	0.169315	0.951418	0.789914
circ_00007_intergenic	chr6:12179225-12179776	+	.	.	0	0	551	0	1	0	mmu_circ_0007088	hsa_circ_0001002		rodent and human	296.216	314.111	339.627	321.996	313.037	347.546	274.211	308.874	306.568	332.686	303.654	173.147	289.343	301.56	205.302	287.971	362.331	230.243	0.111292	0.903403	0.15982	0.814275	0.0157275	0.993872	-0.120861	0.790319	-0.146065	0.909253	0.790319
circ_00933_intergenic	chr12:47286245-47292049	-	.	.	0	0	5804	0	1	1	.	.		rat specific	8.1155	9.01137	9.70364	3.74414	18.8044	7.48306	3.57977	18.5324	4.91295	11.5287	15.5547	18.2902	16.44	9.91042	9.91796	21.6449	10.8158	6.20416	-0.508602	0.791605	-0.389191	0.81663	-0.509799	0.792572	0.25712	0.825076	-0.0722251	0.983172	0.791605
circ_00794_Unc5d	chr16:67350583-67390225	+	Unc5d	.	3	467	39642	0.0117804	1	0	.	hsa_circ_0083914	0.5803	rat and human	3.04331	19.3101	18.5986	12.7301	12.1675	4.15725	5.01168	18.5324	20.6344	8.2348	16.9072	7.31609	17.536	18.4051	10.9098	9.41081	10.8158	18.6125	0.0611227	0.966811	-0.436705	0.796833	0.157411	0.94709	-0.220118	0.849661	0.249979	0.944124	0.796833
circ_00517_Ric8b	chr7:25947788-25948397	+	Ric8b	LOC100910996	1	609	609	1	1	1	mmu_circ_0000194	hsa_circ_0097153	0.924466	rodent and human	28.4042	10.2987	19.4073	25.4602	8.84911	14.9661	8.59145	27.3574	18.6692	27.9983	25.0227	6.09674	29.5919	7.07887	18.8441	16.9395	24.3356	23.4379	-0.146344	0.959632	-0.377265	0.800292	-0.256534	0.897758	-0.133189	0.900933	-0.205714	0.944124	0.800292
circ_00691_Mtmr7	chr16:54792658-54820480	+	Mtmr7	.	4	585	27822	0.0210265	1	1	.	hsa_circ_0136031		rat and human	12.1732	19.3101	11.3209	11.9813	15.4859	7.48306	14.3191	7.05997	25.5474	14.8226	22.9938	10.9741	24.1119	7.07887	13.8851	5.64649	20.7304	18.6125	-0.0978363	0.960955	-0.385947	0.800292	0.0425554	0.993872	0.137033	0.900933	0.0106616	0.996855	0.800292
circ_00879_intergenic	chr8:28018431-28026404	-	.	.	0	0	7973	0	1	0	.	.		rat specific	7.10106	15.4481	9.70364	5.99063	25.4412	13.3032	3.57977	7.94247	16.704	13.1757	8.79176	14.6322	16.44	19.8208	15.8687	6.58757	22.533	4.13611	-0.0454019	0.972021	0.418881	0.801974	-0.247773	0.913996	0.13158	0.912689	0.659799	0.832583	0.801974
circ_00957_Homer1	chr2:22954724-22964734	+	Homer1	.	3	365	10010	0.0364635	1	1	.	hsa_circ_0073131	0.887671	rat and human	8.1155	3.86201	11.3209	6.73945	17.6982	7.48306	13.6031	3.52998	11.7911	6.58784	11.4969	14.6322	5.47999	2.83155	20.8277	12.2341	14.4211	13.787	-0.76171	NA	-0.369932	0.828545	-0.477534	0.806361	-0.285497	0.803903	-0.430968	0.895652	0.803903
circ_00503_Cntn5	chr8:7874227-7953107	-	Cntn5	.	5	734	78880	0.0093053	1	1	mmu_circ_0016027	hsa_circ_0094697	0.546322	rodent and human	24.3465	15.4481	21.8332	9.73477	27.6535	9.14596	30.0701	28.2399	6.87814	19.7635	25.699	20.7289	26.3039	9.91042	20.8277	17.8805	12.6185	26.8847	0.100791	0.96005	-0.344064	0.809247	0.187023	0.919043	0.208679	0.829587	-0.00240204	0.999656	0.809247
circ_00119_intergenic	chr6:60609625-60618957	+	.	.	0	0	9332	0	1	1	mmu_circ_0000368	hsa_circ_0005937		rodent and human	75.0683	48.9189	47.7095	86.1153	68.5806	50.7185	45.8211	36.1823	120.859	54.3497	36.5196	75.5996	67.9518	97.6885	76.3683	58.347	60.3884	62.731	-0.0802389	0.959632	0.17945	0.862304	0.152554	0.912088	-0.13763	0.849661	0.411325	0.823897	0.823897
circ_00448_Nrcam	chr6:64354274-64358010	+	Nrcam	.	1	144	3736	0.0385439	1	0	.	.		rat specific	30.4331	27.0341	11.3209	29.2043	0	33.258	32.218	21.1799	18.6692	18.1166	14.8784	30.4837	14.248	49.5521	18.8441	15.0573	12.6185	25.506	0.353371	0.865672	0.244719	0.89662	0.435263	0.824814	0.239705	0.842386	0.61275	0.851036	0.824814
circ_00554_Opcml	chr8:29944043-29945357	+	Opcml	.	3	411	1314	0.312785	1	1	mmu_circ_0015487	hsa_circ_0095360	0.914842	rodent and human	17.2454	10.2987	17.79	19.4695	28.7596	13.3032	10.7393	19.4149	26.53	14.8226	16.9072	26.8257	16.44	19.8208	11.9016	22.586	11.7172	22.7486	-0.318252	0.825734	0.0895219	0.966155	-0.0303591	0.993872	0.0335636	0.971837	-0.263847	0.909253	0.825734
circ_00372_Ryr2	chr17:65750061-65781009	-	Ryr2	.	4	496	30948	0.0160269	1	1	mmu_circ_0004474	.		rat and mouse	32.462	28.3214	18.5986	24.7113	19.9105	21.6177	24.3425	25.5924	28.4951	37.8801	31.1093	15.8515	39.4559	9.91042	29.7539	26.3503	18.0264	34.4676	-0.00746346	0.992689	-0.254398	0.828545	-0.0179253	0.993872	0.0906019	0.912689	0.0191588	0.994454	0.828545
circ_00295_intergenic	chr18:69943104-69944476	-	.	.	1	546	1372	0.397959	1	0	mmu_circ_0000895	hsa_circ_0047688		rodent and human	72.025	14.1607	22.6418	40.4367	32.078	20.7863	39.3775	31.7699	28.4951	36.2331	31.7856	31.7031	19.728	14.1577	42.6472	34.82	32.4475	21.3699	0.307432	0.83051	0.0811383	0.970133	0.17811	0.915614	0.171226	0.849142	-0.18715	0.944124	0.83051
circ_00807_Rhoa	chr8:117106574-117109692	+	Rhoa	.	2	277	3118	0.088839	1	0	.	hsa_circ_0065649	0.90681	rat and human	10.1444	14.1607	13.7468	14.2277	15.4859	12.4718	7.15955	15.0024	15.7215	13.1757	14.8784	10.9741	10.96	15.5735	13.8851	12.2341	15.3224	7.58286	0.129271	0.959632	0.275432	0.831097	0.105592	0.958871	0.181896	0.848304	0.211011	0.942562	0.831097
circ_00299_Stx8	chr10:54552997-54564596	+	Stx8	.	2	218	11599	0.0187947	1	1	mmu_circ_0003253	hsa_circ_0042066	0.908257	rodent and human	43.6208	96.5504	0	40.4367	46.4578	23.2806	20.7627	29.1224	38.321	55.9966	15.5547	12.1935	0	39.6417	23.8031	38.5843	27.0396	46.8759	0.3121	0.959632	-0.0314626	0.994834	-0.352713	0.937154	-0.436597	0.842386	-0.832165	0.887074	0.842386
circ_00729_Akap6	chr6:73658708-73659072	+	Akap6	.	1	364	364	1	1	1	mmu_circ_0004051	hsa_circ_0031587	0.888268	rodent and human	13.1877	21.8848	9.70364	17.9719	7.74297	20.7863	10.0234	13.2374	19.6518	21.4105	12.1732	8.53544	10.96	18.4051	12.8933	13.1751	14.4211	11.719	0.162412	0.951095	0.267266	0.844915	0.116271	0.954087	0.0623093	0.960353	0.0930776	0.970751	0.844915
circ_00123_Sh3gl3	chr1:144169013-144177718	+	Sh3gl3	.	3	373	8705	0.0428489	1	1	.	hsa_circ_0104736		rat and human	67.9673	46.3442	66.3082	111.575	43.1394	44.8983	77.3231	57.3623	56.9903	41.174	74.3918	57.3094	35.0719	38.2259	74.3847	60.2292	46.8686	67.5564	0.0514936	0.966811	0.199537	0.845054	0.134797	0.921331	0.00119243	0.997704	-0.234976	0.899642	0.845054
circ_00084_intergenic	chr2:145501969-145513090	-	.	.	0	0	11121	0	1	0	mmu_circ_0001132	hsa_circ_0029975	0.887831	rodent and human	80.1405	56.6429	93.8018	83.1199	65.2622	86.4709	100.234	82.9546	68.7814	60.9375	101.443	79.2577	61.3758	48.1363	83.3109	58.347	103.652	79.2754	-0.0573168	0.96005	-0.0357398	0.978873	0.065593	0.958871	0.018711	0.978063	-0.314731	0.846925	0.846925
circ_00721_Neto2	chr19:22450580-22461425	+	Neto2	.	5	620	10845	0.0571692	1	1	mmu_circ_0015068	hsa_circ_0039237	0.845161	rodent and human	18.2599	20.5974	11.3209	19.4695	14.3798	10.8089	14.3191	11.4725	8.84332	13.1757	15.5547	13.4128	17.536	9.91042	13.8851	22.586	10.8158	10.3403	0.193327	0.91081	0.0503323	0.980828	-0.30975	0.852405	-0.0253965	0.980728	-0.053896	0.983506	0.852405
circ_00678_Mtr	chr17:66241695-66243020	-	Mtr	.	2	243	1325	0.183396	1	1	.	.		rat specific	6.08662	14.1607	15.3641	14.2277	18.8044	14.1347	12.8872	14.1199	21.617	24.7044	6.76289	14.6322	28.4959	11.3262	18.8441	7.52865	13.5198	20.6805	-0.243961	0.900581	0.150964	0.930907	0.194008	0.915614	0.0507683	0.965123	0.486639	0.860453	0.860453
circ_00929_Grm7	chr4:142918241-142926664	+	Grm7	.	2	297	8423	0.0352606	1	1	mmu_circ_0012932	hsa_circ_0124592	0.824916	rodent and human	12.1732	5.14935	12.1295	7.48828	13.2737	14.9661	8.59145	2.64749	15.7215	6.58784	6.76289	14.6322	8.76798	8.49465	26.7785	7.52865	6.30924	17.9231	-0.107297	0.960955	0.141175	0.952185	-0.269462	0.903075	-0.211912	0.863694	0.47122	0.886387	0.863694
circ_00066_intergenic	chr9:94463646-94464799	+	.	.	0	0	1153	0	1	1	mmu_circ_0009036	hsa_circ_0058728	0.920354	rodent and human	82.1694	96.5504	124.53	92.1059	109.508	80.6507	93.79	89.1321	85.4854	77.4071	85.2125	136.567	96.4478	142.993	108.106	110.107	116.27	61.3523	0.0850281	0.959276	-0.0252227	0.986501	-0.0939104	0.937154	0.0621938	0.912689	0.27366	0.867846	0.867846
circ_00306_Sptan1	chr3:8587700-8589420	+	Sptan1	.	2	330	1720	0.19186	1	1	.	.		rat specific	30.4331	39.9075	24.2591	59.9063	19.9105	23.2806	30.0701	30.0049	33.4081	13.1757	32.4619	37.7998	25.2079	12.742	31.7375	31.9968	21.6317	37.9143	0.0318564	0.972021	0.181542	0.889954	0.0242583	0.993872	-0.110229	0.900933	-0.378961	0.872116	0.872116
circ_00013_Arf3	chr7:140415138-140417547	-	Arf3	.	4	615	2409	0.255293	1	1	mmu_circ_0000650	.		rat and mouse	257.667	227.859	219.949	242.62	223.44	225.323	206.195	286.811	231.891	263.514	252.932	175.586	231.255	232.187	204.31	218.331	238.85	264.711	-0.0346532	0.963044	-0.0628693	0.930907	0.00379278	0.993872	-0.0622916	0.887397	-0.114793	0.919004	0.887397
circ_00288_Rbl2	chr19:17320279-17323330	-	Rbl2	.	2	242	3051	0.0793183	1	1	.	.		rat specific	20.2887	37.3328	42.8577	32.1996	36.5026	29.1008	25.0584	30.8874	27.5125	4.94088	20.965	75.5996	46.0319	33.9786	35.7047	51.7595	20.7304	24.8166	0.0531342	0.966811	0.0101102	0.997048	-0.217706	0.903075	0.0735045	0.949216	0.256588	0.919004	0.903075
circ_00655_Nploc4	chr10:109574582-109588126	-	Nploc4	.	7	846	13544	0.0624631	1	1	.	hsa_circ_0046188	0.836879	rat and human	27.3898	3.86201	21.0245	23.2137	19.9105	7.48306	18.6148	10.59	9.82591	6.58784	22.9938	14.6322	14.248	12.742	12.8933	19.7627	14.4211	11.0296	0.24257	0.905919	0.169388	0.928614	-0.19078	0.9294	0.0347071	0.978063	-0.171375	0.951418	0.905919
circ_00743_March6	chr2:84576446-84586078	-	March6	.	5	557	9632	0.0578281	1	1	.	.		rat specific	14.2021	10.2987	20.2159	8.23711	14.3798	13.3032	13.6031	13.2374	16.704	16.4696	16.2309	8.53544	16.44	16.9893	8.92616	10.3519	14.4211	15.1657	0.180603	0.921924	-0.175886	0.908712	0.113164	0.953782	0.0458691	0.965123	0.0610823	0.981433	0.908712
circ_00826_intergenic	chr4:67449578-67455064	-	.	.	0	0	5486	0	1	1	.	hsa_circ_0082762	0.777311	rat and human	9.12993	10.2987	15.3641	11.9813	14.3798	8.31451	4.29573	15.0024	23.5822	9.88176	12.1732	14.6322	16.44	22.6524	3.96718	10.3519	18.9277	9.65092	-0.1428	0.959632	-0.169279	0.930907	0.123528	0.958871	-0.0710048	0.960434	0.122677	0.967627	0.930907
circ_00613_Specc1l	chr20:14319169-14326640	-	Specc1l	.	3	344	7471	0.0460447	1	1	mmu_circ_0000180	hsa_circ_0062608	0.27907	rodent and human	11.1588	21.8848	16.9814	23.2137	13.2737	14.1347	15.751	15.0024	19.6518	8.2348	20.965	15.8515	10.96	11.3262	21.8195	10.3519	18.9277	17.9231	0.0658414	0.966811	0.107193	0.950439	0.0836649	0.966967	-0.0157912	0.985932	-0.0863598	0.970751	0.950439
circ_00680_Ndufs1	chr9:69931708-69936928	-	Ndufs1	.	4	566	5220	0.108429	1	1	.	hsa_circ_0118893	0.85689	rat and human	4.05775	14.1607	29.9195	12.7301	16.5921	15.7976	18.6148	13.2374	7.86073	29.6453	7.43918	8.53544	25.2079	5.6631	16.8605	1.88216	16.2238	23.4379	0.212696	0.951307	0.0997562	0.970133	-0.0711131	0.991239	0.0641974	0.965123	0.199594	0.951418	0.951307

## Sheet: S2_Primers
Primer name	5’-3’ sequence	Target	Amplicon size F+R (bp)
rArhgap4lin_F	AGAGTCGGGAAAGTGCTACC	mRNA	168
rArhgap4lin_R	AGCCCTGTGTCTGGAGTTCTG	mRNA
rNav3lin_F	TCACGCTGCTCTTCCGATAC	mRNA	174
rNav3lin_R	TCGATGTCCTTGGCTGTTCC	mRNA
rSpidrlin_F	AAAAGGAAATCTGGCTGGTG	mRNA	211
rSpidrlin_R	GTCCGTTCAATACAAACAATCTG	mRNA
rNeto1lin_F	AGACGCTCACTTGGTAACTCT	mRNA	197
rNeto1lin_R	GAAGCAGGGGTCCGTCAT	mRNA
rTll1_F	GTCTGCACTGGCCTCGATTA	mRNA	113
rTll1_R	GCGATGTCACCCCAAAACAC	mRNA
rDrd2_F	TGCCCTTCATCGTCACTCTG	mRNA	138
rDrd2_R	GGGTACAGTTGCCCTTGAGT	mRNA
rCd200_F	CTCTCTATGTACAGCCCATAG	mRNA	150
rCd200_R	GGGAGTGACTCTCAGTACTAT	mRNA
rArhgap4circ_F	TAAGAGCCACCACCCCTATC	circRNA	122
rArhgap4circ_R	GGGCAAAATCTCATCCCGAAG	circRNA
rNav3circ_F	GTCTAACCATGACAGCGGAAC	circRNA	163
rNav3circ_R	AACTGAGACAGGTTGGTGGG	circRNA
rSpidrcirc_F	TGCCATTTCATTGTGGAGACA	circRNA	156
rSpidrcirc_R	CCTGGTATTTGTGAGGCGAT	circRNA
rNeto1circ_F	CCGCAACAGCAGGTTTCAGAT	circRNA	95
rNeto1circ_R	TCAAACTCACACGCTGGCAAC	circRNA
rGAPDHlin_F	TCAACGGGAAACCCATCACC	Housekeeping mRNA	208
rGAPDHlin_R	TCGTGGTTCACACCCATCAC	Housekeeping mRNA
rBactinlin_F	CTGTGTGGATTGGTGGCTCT	Housekeeping mRNA	133
rBactinlin_R	GCTCAGTAACAGTCCGCCT	Housekeeping mRNA
act-1_ce_FW	ACGACGAGTCCGGCCCATCC	Spike-in	103
act-1_ce_RV	GAAAGCTGGTGGTGACGATGGTT	Spike-in

## Sheet: S3_NormFinderStats
	Gene name	Stability value			Best gene	Gapdh			Ct raw values
	β-actin	0.340216			Stability value	0.292407			C1	C2	C3	DOFS1	DOFS2	DOFS3
	Gapdh	0.292407						β-actin	19.6264	19.2431	19.6062	19.3876	18.6039	19.2085
	Act-1 (c.e.)	0.32668			Best combination of two genes	β-actin and Gapdh		Gapdh	20.6946	20.2435	20.9218	20.9917	20.7846	21.3168
					Stability value for best combination of two genes	0.187522		Act-1 (c.e.)	29.2125	29.5895	29.9795	29.1476	29.646	29.6302
								group id	0	0	0	1	1	1
	Intragroup variation
	Group identifier	0	1
	β-actin	0.0252989	0.186267
	Gapdh	0.00223844	0.0246607
	Act-1 (c.e.)	0.174483	0.224771
	Intergroup variation
	Group identifier	0	1
	ActB	0.19039	-0.19039
	Gapdh	-0.22777	0.22777
	Act-1 (c.e.)	0.0373795	-0.0373795

## Sheet: S4_circRNA_miRNA_mRNA targets
miRDB database _ miRNA custom prediction tool
http://www.mirdb.org/custom.html
Species	Rat
Submission type	mRNA target sequence
In our experience, a predicted target with prediction score > 80 is most likely to be real. If the score is below 60, you need to be cautious and it is recommended to have other supporting evidence as well.
circRNA	Rank	Score	miRNA	Target length	miRNA seed	Seed location
circ_Arhgap4	1	91	rno-miR-6328	513	AGGCCUGCUCUGAGCCCCCGC	183, 244, 339
	2	91	rno-miR-1306-5p	513	CCACCUCCCCUGCAAACGUCCA	100, 487
	3	61	rno-miR-330-5p	513	UCUCUGGGCCUGUGUCUUAGGC	46, 473
	4	58	rno-miR-3561-3p	513	UAUCCAGGGUAGACACUCAGA	457
	5	57	rno-miR-326-3p	513	CCUCUGGGCCCUUCCUCCAGU	46, 473
circ_Nav3	1	64	rno-miR-10b-3p	540	ACAGAUUCGAUUCUAGGGGAA	429
miRDB database _ miRNA target search tool
http://www.mirdb.org/custom.html
In our experience, a predicted target with prediction score > 80 is most likely to be real. If the score is below 60, you need to be cautious and it is recommended to have other supporting evidence as well.
circRNA	miRNA	Target Rank	Target Score	Gene Symbol	Gene Description	Binding
circ_Arhgap4	rno-miR-6328	1	98	Thbd	thrombomodulin	3'UTR
		2	98	Spata2L	spermatogenesis associated 2-like	3'UTR
		3	95	Rab30	RAB30, member RAS oncogene family	3'UTR
		4	94	Pdik1l	PDLIM1 interacting kinase 1 like	3'UTR
		5	93	Vsx2	visual system homeobox 2	3'UTR
		6	93	Cept1	choline/ethanolamine phosphotransferase 1	3'UTR
		7	92	Gpsm1	G-protein signaling modulator 1	3'UTR
		8	92	Crhr1	corticotropin releasing hormone receptor 1	3'UTR
		9	91	Wls	Wnt ligand secretion mediator	3'UTR
		10	90	Dyrk2	dual specificity tyrosine phosphorylation regulated kinase 2	3'UTR
		11	89	Lypla2	lysophospholipase 2	3'UTR
		12	89	Tll1	tolloid-like 1	3'UTR
		13	88	Reep4	receptor accessory protein 4	3'UTR
		14	87	Spam1	sperm adhesion molecule 1	3'UTR
		15	87	Mtss1l	MTSS1L, I-BAR domain containing	3'UTR
		16	86	Naa60	N(alpha)-acetyltransferase 60, NatF catalytic subunit	3'UTR
		17	86	Myo1d	myosin ID	3'UTR
		18	86	Igf2bp1	insulin-like growth factor 2 mRNA binding protein 1	3'UTR
		19	85	Drgx	dorsal root ganglia homeobox	3'UTR
		20	85	Tbkbp1	TBK1 binding protein 1	3'UTR
		21	84	Unc45b	unc-45 myosin chaperone B	3'UTR
		22	84	Crispld1	cysteine-rich secretory protein LCCL domain containing 1	3'UTR
		23	83	Camkv	CaM kinase-like vesicle-associated	3'UTR
		24	83	Drd2	dopamine receptor D2	3'UTR
		25	80	Lrp4	LDL receptor related protein 4	3'UTR
	rno-miR-1306-5p	1	98	Zbtb4	zinc finger and BTB domain containing 4	3'UTR
		2	96	Nudt13	nudix hydrolase 13	3'UTR
		3	96	Mboat1	membrane bound O-acyltransferase domain containing 1	3'UTR
		4	95	Phospho1	phosphoethanolamine/phosphocholine phosphatase 1	3'UTR
		5	94	Ctf1	cardiotrophin 1	3'UTR
		6	93	Sptbn2	spectrin, beta, non-erythrocytic 2	3'UTR
		7	91	Ifi27l2b	interferon, alpha-inducible protein 27 like 2B	3'UTR
		8	91	Pprc1	peroxisome proliferator-activated receptor gamma, coactivator-related 1	3'UTR
		9	91	Larp4b	La ribonucleoprotein domain family, member 4B	3'UTR
		10	90	Prpf40a	pre-mRNA processing factor 40 homolog A	3'UTR
		11	87	Scara5	scavenger receptor class A, member 5	3'UTR
		12	87	Hras	HRas proto-oncogene, GTPase	3'UTR
		13	86	Zbtb9	zinc finger and BTB domain containing 9	3'UTR
		14	86	Colq	collagen like tail subunit of asymmetric acetylcholinesterase	3'UTR
		15	86	Scn4b	sodium voltage-gated channel beta subunit 4	3'UTR
		16	86	Fzd7	frizzled class receptor 7	3'UTR
		17	84	Ppp1r17	protein phosphatase 1, regulatory subunit 17	3'UTR
		18	83	Bhlhe40	basic helix-loop-helix family, member e40	3'UTR
		19	82	Ubfd1	ubiquitin family domain containing 1	3'UTR
		20	82	Ankrd50	ankyrin repeat domain 50	3'UTR
		21	81	Nsdhl	NAD(P) dependent steroid dehydrogenase-like	3'UTR
		22	81	Samm50	SAMM50 sorting and assembly machinery component	3'UTR
		23	81	Padi1	peptidyl arginine deiminase 1	3'UTR
		24	80	Ccnb1ip1	cyclin B1 interacting protein 1	3'UTR
		25	80	Megf8	multiple EGF-like-domains 8	3'UTR
circ_Nav3	rno-miR-10b-3p	1	96	Hk2	hexokinase 2	3'UTR
		2	95	Tll1	tolloid-like 1	3'UTR
		3	94	Eya4	EYA transcriptional coactivator and phosphatase 4	3'UTR
		4	94	Postn	periostin	3'UTR
		5	94	Syde2	synapse defective Rho GTPase homolog 2	3'UTR
		6	93	Eri1	exoribonuclease 1	3'UTR
		7	92	Cntn3	contactin 3	3'UTR
		8	91	Cd200	Cd200 molecule	3'UTR
		9	91	Msantd4	Myb/SANT DNA binding domain containing 4 with coiled-coils	3'UTR
		10	89	Cyb561a3	cytochrome b561 family, member A3	3'UTR
		11	88	Pam	peptidylglycine alpha-amidating monooxygenase	3'UTR
		12	88	Tfpi2	tissue factor pathway inhibitor 2	3'UTR
		13	88	Mrpl53	mitochondrial ribosomal protein L53	3'UTR
		14	87	Arhgap20	Rho GTPase activating protein 20	3'UTR
		15	87	Eif4g2	eukaryotic translation initiation factor 4, gamma 2	3'UTR
		16	87	Slc35a3	solute carrier family 35 member A3	3'UTR
		17	85	Brsk1	BR serine/threonine kinase 1	3'UTR
		18	85	Calm3	calmodulin 3	3'UTR
		19	85	Tmem243	transmembrane protein 243	3'UTR
		20	85	Dnd1	DND microRNA-mediated repression inhibitor 1	3'UTR
		21	85	Ube2v2	ubiquitin conjugating enzyme E2 V2	3'UTR
		22	83	Api5	apoptosis inhibitor 5	3'UTR
		23	83	Wnk4	WNK lysine deficient protein kinase 4	3'UTR
		24	82	Synpo2l	synaptopodin 2-like	3'UTR
		25	82	Snx3	sorting nexin 3	3'UTR
		26	82	Rnf185	ring finger protein 185	3'UTR
		27	82	Aldh3b1	aldehyde dehydrogenase 3 family, member B1	3'UTR
		28	81	Rpgrip1l	Rpgrip1-like	3'UTR
		29	81	Bfar	bifunctional apoptosis regulator	3'UTR
		30	81	Ago4	argonaute RISC catalytic component 4	3'UTR
		31	81	Ctnna2	catenin alpha 2	3'UTR
		32	81	Gpd1	glycerol-3-phosphate dehydrogenase 1	3'UTR
		33	81	Pdha1	pyruvate dehydrogenase E1 alpha 1 subunit	3'UTR
		34	81	P2ry1	purinergic receptor P2Y1	3'UTR
		35	80	Pcdh18	protocadherin 18	3'UTR
		36	80	Naa30	N(alpha)-acetyltransferase 30, NatC catalytic subunit	3'UTR

## Sheet: S5_gProfiler_mRNAtargets
Cytoscape	EnrichmentMap
Main list	TOP miRNA mRNA targets
gProfiler	mRNA:miRNA targets
	Node table > Enrichment
Gene ontology enrichment	BO Biological process
EnrichmentMap Name	EnrichmentMap GS_DESCR	EnrichmentMap GS_Type	EnrichmentMap GS_size	EnrichmentMap_pvalue	EnrichmentMap_fdr_qvalue	EnrichmentMap_genes
GO:0048856	anatomical structure development	ENR	5335	0.02660535945622078	0.02660535945622078	["FYN","CDK1","FABP7","MYPN","POU1F1","GRID2","GJA1","RAC1","MOSPD3","TMBIM1","FBXW8","RGS8","RGS9","CABP1","ATP2A2","SLC18A2","NAPA","MANF","ATF2","NAV2","KRT14","KALRN","ASIC2","DNM1L","AABR07034767.1","FLII","TBX5","LOC100911248","RIPK4","KCNE1","MPP5","KB15","SYNJ1","ARHGAP12","KDF1","NMUR2","PLN","GABRB1","GABRA4","CSRP3","SGCD","MYH7","NEB","GRK2","PLP1","MYL3","PTGS2","MYBPC3","NME1","CASQ…
GO:0009653	anatomical structure morphogenesis	ENR	2541	0.01947253327084354	0.01947253327084354	["FYN","MYPN","GRID2","SP6","PHLDB1","SPAST","GJA1","MAP6","RAC1","TMBIM1","FBXW8","TPPP","BSX","CCDC66","ATF2","TBCE","KALRN","DNM1L","AABR07034767.1","TBX5","LOC100911248","RIPK4","MPP5","KB15","ARHGAP12","KDF1","EFNA5","TBCD","CSRP3","SGCD","MYH7","NEB","MYL3","PTGS2","MYBPC3","CASQ2","DLG3","RNLS","CALR","SIK3","USP9X","CSRP1","SALL3","MYOCD","GRB2","RHOA","BAIAP2","RIMS2","F11R","MET","MYC",…
GO:0000902	cell morphogenesis	ENR	988	0.04607815129285107	0.04607815129285107	["FYN","SPAST","GJA1","MT3","MAP6","SLC11A2","RAC1","FBXW8","TRPC5","TBCE","KALRN","DNM1L","LOC100911248","EFNA5","TBCD","SLC39A3","ATP7A","CALR","SMURF1","USP9X","ULK2","RHOA","BAIAP2","ATG7","RIMS2","F11R","RGD1359108","MET","SH3GLB1","VANGL2","ITGAV","RAB1A","TRPC6","SART3","LRP6","SYT1","SH3GL2","ATP5MC1","DNM2","EPHB1","ITGA7","PTK2","ULK1","CDK5","VAMP7","DRD2","PSEN1","SRC","DPYSL2","OLFM1…
GO:0007417	central nervous system development	ENR	974	0.045077008414417204	0.045077008414417204	["FYN","B2M","FABP7","POU1F1","GRID2","PPT1","ABCB6","MT3","RAC1","RGS8","TPPP","NAPA","NAV2","LOC100911248","SYNJ1","COX17","NMUR2","GABRB1","GABRA4","CX3CR1","AGTPBP1","PLP1","NME1","PHGDH","RGS4","EFHC1","ATP7A","SLC17A7","EML1","TIMP2","USP9X","ALDH5A1","NEUROD6","RAB3GAP1","SALL3","RORA","GART","WDR62","FEZ1","RHOA","BAIAP2","ATG7","OTP","CNTN1","HTR6","MYC","RAB23","YWHAE","VSNL1","NCSTN","…
GO:0048699	generation of neurons	ENR	1494	0.00816015309037807	0.00816015309037807	["MYO6","FYN","B2M","GRID2","SPAST","GJA1","MT3","MAP6","SLC11A2","RAC1","FBXW8","SNAPIN","TRIM67","NAPA","CCDC66","MANF","SLC39A12","TRPC5","TBCE","KALRN","DNM1L","EPHA3","TF","LOC102554838","LOC100911248","SYNJ1","EFNA5","GABRB1","TBCD","CX3CR1","AGTPBP1","LOC103694905","PLP1","NME1","PHGDH","ATP7A","CALR","EML1","SMURF1","TIMP2","USP9X","LRTOMT","RP1L1","ULK2","SALL3","RORA","DAGLA","GABRB2","…
GO:0060322	head development	ENR	777	0.008698355217169251	0.008698355217169251	["FYN","B2M","FABP7","POU1F1","GRID2","PPT1","ABCB6","MT3","RAC1","RGS8","NAPA","LOC100911248","SYNJ1","COX17","CX3CR1","AGTPBP1","FLVCR1","NME1","RGS4","EFHC1","ATP7A","SLC17A7","EML1","USP9X","NEUROD6","RAB3GAP1","SALL3","RORA","GART","WDR62","FEZ1","RHOA","BAIAP2","ATG7","OTP","CNTN1","HTR6","MYC","YWHAE","NCSTN","AFDN","TRAPPC9","DNAJC30","LRP6","SYT1","TAL2","BAG3","HPCA","BCL2L1","ULK1","CD…
GO:0007275	multicellular organism development	ENR	4851	0.028403627481737213	0.028403627481737213	["FYN","CDK1","FABP7","POU1F1","GRID2","GJA1","RAC1","MOSPD3","FBXW8","RGS8","RGS9","CABP1","SLC18A2","NAPA","MANF","ATF2","NAV2","KALRN","ASIC2","DNM1L","AABR07034767.1","FLII","TBX5","LOC100911248","KCNE1","MPP5","KB15","SYNJ1","KDF1","NMUR2","PLN","GABRB1","GABRA4","CSRP3","SGCD","MYH7","NEB","GRK2","PLP1","MYL3","PTGS2","MYBPC3","NME1","RNLS","RGS4","POPDC2","CALR","PDLIM2","TIMP2","GABRG2","…
GO:0048519	negative regulation of biological process	ENR	4972	0.024054585966555436	0.024054585966555436	["RASD2","OLR533","OLR1257","LOC100909423","HMGA1","LOC100912415","FYN","OLR841","OLR1320","CDK1","FABP7","POU1F1","GRID2","GABBR1","GJA1","RAC1","TMBIM1","ELAVL1","CRACD","RGS8","RGS9","CABP1","ATP2A2","ERP29","RGS10","ATP5PF","4933400A11RIK","ATF2","KALRN","ASIC2","AP2M1","CORO2B","DNM1L","AABR07034767.1","MASP1","TBX5","LOC100911248","FGF12","KCNE1","PLEKHH2","ARHGAP12","KDF1","PLN","GLRX3","T…
GO:0048523	negative regulation of cellular process	ENR	4493	0.020437106601991172	0.020437106601991172	["RASD2","OLR533","OLR1257","LOC100909423","HMGA1","LOC100912415","FYN","OLR841","OLR1320","CDK1","POU1F1","GRID2","GABBR1","GJA1","TMBIM1","ELAVL1","CRACD","RGS8","RGS9","CABP1","ERP29","RGS10","4933400A11RIK","ATF2","KALRN","ASIC2","CORO2B","DNM1L","AABR07034767.1","TBX5","LOC100911248","PLEKHH2","ARHGAP12","KDF1","PLN","TPR","GRK2","ATP1A1","ANOS1","KANK3","PTGS2","NME1","CASQ2","DLG3","KANK4"…
GO:0007399	nervous system development	ENR	2200	2.014024919052987e-6	2.014024919052987e-7	["FYN","FABP7","POU1F1","GRID2","SPAST","GJA1","MAP6","RAC1","FBXW8","RGS8","RGS9","TPPP","NAPA","CCDC66","MANF","NAV2","TBCE","KALRN","ASIC2","DNM1L","EPHA3","LOC102554838","LOC100911248","MPP5","SYNJ1","NMUR2","EFNA5","GABRB1","TBCD","GABRA4","PLP1","NME1","RGS4","EFHC1","CALR","EML1","TIMP2","GABRG2","USP9X","CSRP1","RP1L1","NEUROD6","GABRA1","SALL3","GABRB2","WDR62","RHOA","BAIAP2","RIMS2","N…
GO:0022008	neurogenesis	ENR	1604	4.5263497884134423E-4	4.5263497884134423E-4	["FYN","FABP7","GRID2","SPAST","GJA1","MAP6","RAC1","FBXW8","TPPP","NAPA","CCDC66","MANF","NAV2","TBCE","KALRN","DNM1L","EPHA3","LOC102554838","LOC100911248","MPP5","SYNJ1","EFNA5","GABRB1","TBCD","PLP1","NME1","CALR","EML1","TIMP2","USP9X","RP1L1","SALL3","GABRB2","WDR62","RHOA","BAIAP2","RIMS2","NAV3","OTP","CNTN1","MYC","ALG10","STMN4","RTN1","VANGL2","TMC1","YWHAE","MYCL","NCSTN","MCOLN3","AT…
GO:0048518	positive regulation of biological process	ENR	5732	3.4241668248729526E-4	3.4241668248729526E-5	["RASD2","HMGA1","FYN","HINT1","TXNDC15","CDK1","POU1F1","GRID2","GABBR1","GRIN2D","RANBP2","ARPC1B","GJA1","ARPC1A","RBMX","BAIAP2L1","ACPP","RAC1","TMBIM1","ELAVL1","AABR07071838.1","FBXW8","CRACD","RGS9","SEPT9","ERP29","ATP5PF","ATF2","ACE2","KALRN","ASIC2","AP2M1","CORO2B","DNM1L","FRMPD4","LOC103694863","MASP1","RASL10B","TBX5","LOC100911248","RIPK4","FGF12","KCNE1","SYNJ1","NEWGENE_1582771…
GO:0010647	positive regulation of cell communication	ENR	1642	0.014240489729808611	0.014240489729808611	["RASD2","FYN","HINT1","TXNDC15","GABBR1","GRIN2D","GJA1","ACPP","RAC1","RGS9","ERP29","KALRN","DNM1L","LOC103694863","RASL10B","LOC100911248","CSNK1D","PTGS2","RGS4","CALR","SQSTM1","TIMP2","SIK3","NETO1","CACNG4","GAS2L2","MYOCD","ATF3","GRB2","RHOA","BAIAP2","RIMS2","F11R","MYC","TUBD1","VANGL2","LOC108348322","AGR2","VSNL1","NCSTN","NSG1","KLF14","CACNG2","FAM92A","SYT1","VAMP2","LRRTM1","PTK…
GO:0048522	positive regulation of cellular process	ENR	5122	0.007725933851759813	0.007725933851759813	["RASD2","HMGA1","FYN","HINT1","TXNDC15","CDK1","POU1F1","GRID2","GABBR1","GRIN2D","RANBP2","ARPC1B","GJA1","ARPC1A","RBMX","BAIAP2L1","ACPP","RAC1","ELAVL1","AABR07071838.1","FBXW8","CRACD","RGS9","SEPT9","ERP29","ATF2","ACE2","KALRN","ASIC2","AP2M1","DNM1L","FRMPD4","LOC103694863","RASL10B","TBX5","LOC100911248","SYNJ1","NEWGENE_1582771","KDF1","DSTN","CSRP3","TPR","G3BP2","PTGS2","NCKAP1","NME…
GO:0048584	positive regulation of response to stimulus	ENR	2141	0.04807897150833985	0.04807897150833985	["RASD2","HMGA1","FYN","HINT1","TXNDC15","GJA1","ACPP","RAC1","AABR07071838.1","RGS9","ERP29","DNM1L","MASP1","LOC100911248","CSNK1D","PTGS2","RGS4","CALR","RBM14","TIMP2","SIK3","NETO1","CACNG4","GAS2L2","MYOCD","NONO","ATF3","GRB2","RHOA","BAIAP2","RIMS2","F11R","MET","MYC","TUBD1","VANGL2","LOC108348322","AGR2","VSNL1","KLF14","PDPK1","CACNG2","FAM92A","SYT1","PTK2","VAMP7","DRD2","SMAD3","FRM…
GO:0023056	positive regulation of signaling	ENR	1650	0.03224763722665566	0.03224763722665566	["RASD2","FYN","HINT1","TXNDC15","GABBR1","GRIN2D","GJA1","ACPP","RAC1","RGS9","ERP29","KALRN","DNM1L","LOC103694863","RASL10B","LOC100911248","CSNK1D","PTGS2","RGS4","CALR","SQSTM1","TIMP2","SIK3","NETO1","CACNG4","GAS2L2","MYOCD","ATF3","GRB2","RHOA","BAIAP2","RIMS2","F11R","MYC","TUBD1","VANGL2","LOC108348322","AGR2","VSNL1","NCSTN","NSG1","KLF14","CACNG2","FAM92A","SYT1","VAMP2","LRRTM1","PTK…
GO:0035303	regulation of dephosphorylation	ENR	193	0.027398882473380605	0.027398882473380605	["VRK3","MYOZ1","PPP4R4","CCDC8","TGFB2","PPP1R11","LMTK2","ROCK1","PPP1R14A","TNF","DLG3","CEP192","STYXL1","RGD1309049","DMPK","PPME1","MTMR4","PPP1R1C","MTMR3","LOC103694380","CDCA2","RBM26","YWHAE","DLC1","PINK1","PPP6R2","GBA","GRXCR1","PPP2R3A","FARP1","WBP11L1","AABR07051376.1","NPNT","PPP1R14B","HTT","MTMR2","INPP5K","PHACTR4","RCAN2","EPM2A","YWHAB","DRD2","JAK2","SMAD3","FKBP1A","PPP1R2…
GO:0051960	regulation of nervous system development	ENR	950	0.006949014447782357	0.006949014447782357	["FYN","B2M","GRID2","MT3","RAC1","FBXW8","SNAPIN","TRIM67","TPPP","SLC39A12","TRPC5","KALRN","ASIC2","DNM1L","EPHA3","TF","LOC100911248","SYNJ1","EFNA5","CX3CR1","LOC103694905","NME1","CALR","SMURF1","TIMP2","ULK2","WDR62","FEZ1","RHOA","BAIAP2","RIMS2","OTP","CNTN1","MYC","SH3GLB1","VANGL2","HTR7","MYCL","AFDN","TRPC6","LRP6","SYT1","ATP5MC1","LRFN4","DNM2","BIN1","LRRC4B","EPHB1","MTMR2","LRRT…
GO:0050767	regulation of neurogenesis	ENR	843	0.017688858553575517	0.017688858553575517	["FYN","B2M","GRID2","MT3","RAC1","FBXW8","SNAPIN","TRIM67","SLC39A12","TRPC5","KALRN","DNM1L","EPHA3","TF","LOC100911248","SYNJ1","EFNA5","CX3CR1","LOC103694905","NME1","CALR","SMURF1","TIMP2","ULK2","WDR62","FEZ1","RHOA","BAIAP2","RIMS2","OTP","CNTN1","MYC","SH3GLB1","HTR7","MYCL","AFDN","TRPC6","LRP6","SYT1","ATP5MC1","DNM2","BIN1","PTK2","ULK1","CDK5","VAMP7","DRD2","SF3A2","KLK6","FRMD7","PS…
GO:0010921	regulation of phosphatase activity	ENR	162	0.0045258894546921485	0.0045258894546921485	["PPP2R5C","RGN","VRK3","MYOZ1","PPP4R4","PHACTR3","NUAK1","CCDC8","TGFB2","PPP1R11","LMTK2","PPP2R2C","ROCK1","PPP1R14A","HSP90AB1","SEMA4D","PPP1R8","HSP90B1","PPP1R1A","TNF","PTPRC","CAMSAP3","DLG3","PPP1R16B","URI1","MPHOSPH10","CEP192","STYXL1","RGD1309049","DMPK","PPME1","IFNG","PPP1R1C","CDK5RAP3","LOC103694380","PPP2R1B","RRP1B","RBM26","PPP2R2A","ROCK2","PPP2R5A","CHP1","PPP1R12A","PPP6R…
GO:0009966	regulation of signal transduction	ENR	2671	0.02927386597678445	0.02927386597678445	["RASD2","FYN","HINT1","TXNDC15","POU1F1","BAIAP2L1","ACPP","TMBIM1","RGS8","RGS9","CABP1","ERP29","RGS10","KALRN","DNM1L","LOC100911248","ARHGAP12","APC2","PLN","SCAI","CSNK1D","BICD1","GRK2","PTGS2","CASQ2","RGS4","CALR","SQSTM1","TIMP2","SIK3","NETO1","CACNG4","DMPK","NETO2","SALL3","GAS2L2","MYOCD","NONO","ATF3","GRB2","KLHL24","RHOA","BAIAP2","GRK4","RIMS2","SAG","LY6G6E","F11R","MET","MYC",…
GO:0050807	regulation of synapse organization	ENR	222	0.033324889477667284	0.033324889477667284	["CNTNAP4","SLC7A11","DBN1","HCLS1","PTPRD","FYN","CTNNA2","GRID2","CHMP4BL1","PTPRO","AGRN","KALRN","ASIC2","DNM1L","FRMPD4","IL1RAP","DHX36","LOC100911248","ARHGEF15","LRRN3","EFNA5","PAFAH1B1","LRRN1","TNF","LRTM2","NEWGENE_1307313","VSTM5","TPBG","CUX2","PPP1R9A","CBLN2","CAPRIN1","SLITRK1","DMPK","LRRC24","ACTR3","FCGR2B","SLITRK5","DGKB","ARHGAP22","LOC100909750","SLITRK3","WNT5A","RHOA","L…
GO:0050803	regulation of synapse structure or activity	ENR	229	0.04352521420711695	0.04352521420711695	["CNTNAP4","SLC7A11","DBN1","HCLS1","PTPRD","FYN","CTNNA2","GRID2","CHMP4BL1","PTPRO","AGRN","KALRN","ASIC2","DNM1L","FRMPD4","IL1RAP","DHX36","LOC100911248","ARHGEF15","LRRN3","EFNA5","PAFAH1B1","LRRN1","TNF","LRTM2","NEWGENE_1307313","SLC17A8","VSTM5","TPBG","CUX2","PPP1R9A","SLC17A7","CBLN2","CAPRIN1","SLITRK1","DMPK","LRRC24","ACTR3","FCGR2B","SLITRK5","DGKB","ARHGAP22","LOC100909750","SLITRK…
GO:0048731	system development	ENR	4443	0.006022395498816243	0.006022395498816243	["FYN","CDK1","FABP7","POU1F1","GRID2","GJA1","RAC1","MOSPD3","FBXW8","RGS8","RGS9","NAPA","MANF","ATF2","NAV2","KALRN","ASIC2","DNM1L","AABR07034767.1","TBX5","LOC100911248","KCNE1","MPP5","KB15","SYNJ1","KDF1","NMUR2","PLN","GABRB1","GABRA4","CSRP3","SGCD","MYH7","NEB","GRK2","PLP1","MYL3","PTGS2","MYBPC3","NME1","RNLS","RGS4","POPDC2","CALR","PDLIM2","TIMP2","GABRG2","USP9X","CSRP1","GABRA1","…
Cytoscape	EnrichmentMap
Main list	TOP miRNA mRNA targets
gProfiler	mRNA:miRNA targets
	Edge table > gene overlap
Gene ontology enrichment	BO Biological process
shared name	shared interaction	EnrichmentMap_similarity coefficient	EnrichmentMap_Overlap_size	EnrichmentMap_Overlap_genes
GO:0007275 (Geneset_Overlap_gProfiler_rnorvegicus_mRNA_80_miRNAtargets.gem) GO:0048699	Geneset_Overlap	0.6539888682745826	1494	["CBLN1","GAK","CRP","FGF20","RTN4IP1","FOXO3","FIG4","CD24","PRDM1","AGER","SYNGAP1","ANKS1A","TEAD3","TULP1","CPNE5","UNC5B","PSAP","FYN","HDAC2","PCDH15","ZFP365","EGR2","FOXN4","GJA1","ATAT1","FLOT1","TNF","LTA","LST1","SLC44A4","SLC9A6","FRY","GSX1","RNF6","CAMSAP3","SMURF1","OCM2","RAC1","DAGLB","MMD2","FBXW8","NOS1","SRRM4","CIT","TRPV4","ADARB1","CLIP1","ATXN2","CUX2","PPP1CC","PCNT","UNC…
GO:0048584 (Geneset_Overlap_gProfiler_rnorvegicus_mRNA_80_miRNAtargets.gem) GO:0048522	Geneset_Overlap	0.6476132595309203	1974	["CRP","CD160","FGF20","KPNA6","TXNDC15","LY86","LDLRAP1","CCL7","FOXO3","CD24","NUMA1","NELFE","AGER","GPSM3","RGL2","BAK1","HMGA1","SCUBE3","PPARD","MAPK14","FGD2","NODAL","UNC5B","VSIR","PSAP","CDK19","TRAF3IP2","FYN","HDAC2","HINT1","RTKN2","PTPRC","SSH1","CMKLR1","RT1-CE5","RT1-M3-1","UBD","RT1-S3","TRIM39","GJA1","FLOT1","TNF","LTA","CSNK2B","BAG6","AIF1","CD40LG","RXFP2","FLT1","BUD31","RE…
GO:0009653 (Geneset_Overlap_gProfiler_rnorvegicus_mRNA_80_miRNAtargets.gem) GO:0048519	Geneset_Overlap	0.4016119505762395	1439	["CBLN1","IDUA","CD160","SMPD3","TET1","FOXO3","FIG4","PRDM1","SUPV3L1","NOTCH4","RING1","SYNGAP1","BAK1","MAPK14","PIM1","NODAL","UNC5B","PSAP","FYN","HDAC2","ZFP365","SSH1","CORO1C","TMEM119","GJA1","TNF","CSNK2B","LST1","FRY","FLT1","RNF6","CAMSAP3","SMURF1","NCOR2","RFLNA","TMED2","RAC1","STARD13","CIT","HNF1A","RGD1311899","TRPV4","ADARB1","LFNG","ATXN2","CUX2","PCNT","S100B","P2RX7","ADORA2…
GO:0048518 (Geneset_Overlap_gProfiler_rnorvegicus_mRNA_80_miRNAtargets.gem) GO:0023056	Geneset_Overlap	0.6439288206559666	1650	["FGF20","TXNDC15","LY86","LDLRAP1","CYP19A1","CCL7","CD24","GRIK2","NUMA1","NELFE","AGER","RGL2","BAK1","SCUBE3","PPARD","FGD2","NODAL","UNC5B","VSIR","PSAP","TRAF3IP2","FYN","HDAC2","HINT1","RTKN2","PTPRC","SSH1","UBD","GABBR1","TRIM39","GJA1","FLOT1","TNF","CSNK2B","CD40LG","RXFP2","FLT1","AACS","BUD31","RETN","MAP2K7","RAC1","HIP1R","KL","MMD2","NOS1","PEBP1","TAOK3","PXN","SPPL3","TRPV4","TR…
GO:0007275 (Geneset_Overlap_gProfiler_rnorvegicus_mRNA_80_miRNAtargets.gem) GO:0022008	Geneset_Overlap	0.6653267367553082	1604	["CBLN1","GAK","CRP","FGF20","RTN4IP1","FOXO3","FIG4","CD24","PRDM1","AGER","SYNGAP1","ANKS1A","TEAD3","TULP1","CPNE5","UNC5B","PSAP","FYN","HDAC2","PCDH15","ZFP365","EGR2","FOXN4","GJA1","ATAT1","FABP7","FLOT1","TNF","LTA","LST1","SLC44A4","SLC9A6","FRY","GSX1","RNF6","CAMSAP3","SMURF1","OCM2","EIF2B1","RAC1","DAGLB","MMD2","FBXW8","NOS1","SRRM4","CIT","TRPV4","ADARB1","CLIP1","ATXN2","CUX2","PP…
GO:0048522 (Geneset_Overlap_gProfiler_rnorvegicus_mRNA_80_miRNAtargets.gem) GO:0009966	Geneset_Overlap	0.5476204345283069	2002	["CBLN1","CD160","FGF20","TXNDC15","LY86","LDLRAP1","TMPRSS6","CCL7","FOXO3","SESN1","CD24","PRDM1","GRIK2","ROS1","NUMA1","NELFE","ATF6B","AGER","RGL2","BAK1","SCUBE3","PPARD","MAPK14","FGD2","NODAL","UNC5B","VSIR","PSAP","TRAF3IP2","FYN","HDAC2","HINT1","RTKN2","PTPRC","SSH1","CMKLR1","POU1F1","CLIC2","UBD","TRIM39","FLOT1","TNF","CSNK2B","CD40LG","RXFP2","HSPH1","FLT1","RNF6","BUD31","SMURF1",…
GO:0051960 (Geneset_Overlap_gProfiler_rnorvegicus_mRNA_80_miRNAtargets.gem) GO:0048522	Geneset_Overlap	0.4893015657994343	788	["CBLN1","CRP","FGF20","FOXO3","FIG4","CD24","CPNE5","FYN","HDAC2","ZFP365","TNF","LTA","RNF6","SMURF1","OCM2","RAC1","MMD2","FBXW8","NOS1","CIT","TRPV4","CLIP1","CUX2","PPP1CC","GPER1","S100B","P2RX4","MAPKAPK5","GPC2","RASAL1","LHX5","EPO","CUX1","LIMK1","ITGA6","DLX2","DLX1","NFE2L2","RGD1563888","HOXD3","PCP4","KALRN","DVL3","OPA1","HES1","EIF4G1","ETV5","DNM1L","UBE2V2","BCL6","LOC100911248"…
GO:0010921 (Geneset_Overlap_gProfiler_rnorvegicus_mRNA_80_miRNAtargets.gem) GO:0035303	Geneset_Overlap	0.9196891191709844	162	["PPP2R5A","PTPRC","PPP1R11","TNF","CAMSAP3","RRP1B","PPP1R2","RCAN1","TGFB2","GPATCH2","CNST","DLG3","TIPRL","WDR81","MYO1D","MGAT5","PKMYT1","CALM1","ROCK2","CHP1","PPP1R12A","PPP2R5C","PPP2R5E","SPRED1","PLEK","CSNK2A1","CSRNP3","PPP2CA","WBP11","PPP1R42","IFNG","ELFN2","RGN","NUAK1","DRD2","TMEM132D","ZFYVE1","SMAD3","FKBP1A","RBM26","WNK1","RCAN2","PPP2R1B","HTT","PPP2R2A","FARP1","PPP2R1A",…
GO:0048523 (Geneset_Overlap_gProfiler_rnorvegicus_mRNA_80_miRNAtargets.gem) GO:0048519	Geneset_Overlap	0.9518302493966211	4493	["CBLN1","NUAK2","IDUA","GAK","CRP","PPP2R5A","LOC100910207","MTF2","CD160","RNF115","FGF20","DNAJB5","GLIS1","LAMP2","MIER2","TMPRSS6","CYP19A1","SYNCRIP","ZFP207","SMPD3","TET1","FOXO3","SESN1","MICAL1","FIG4","CD24","ATG5","PRDM1","RTRAF","GRIK2","PBLD1","SLC25A16","SUPV3L1","SRGN","CCAR1","GOPC","NEPN","PLN","ZBTB12","NELFE","ATF6B","RNF5","AGER","NOTCH4","LOC103689965","RING1","RGL2","DAXX",…
GO:0048519 (Geneset_Overlap_gProfiler_rnorvegicus_mRNA_80_miRNAtargets.gem) GO:0009966	Geneset_Overlap	0.5141310108326831	1877	["CBLN1","CD160","RNF115","FGF20","TMPRSS6","FOXO3","SESN1","CD24","PRDM1","GRIK2","PBLD1","ROS1","NEPN","PLN","NELFE","ATF6B","AGER","NOTCH4","RGL2","SYNGAP1","BAK1","ANKS1A","TCP11","PPARD","MAPK14","STK38","NODAL","UNC5B","VSIR","PSAP","FYN","HDAC2","BICC1","RTKN2","PTPRC","SSH1","CMKLR1","POU1F1","CLIC2","TRIM39","IER3","TNF","NFKBIL1","CSNK2B","CD40LG","RABGEF1","RXFP2","HSPH1","FLT1","RNF6"…
GO:0022008 (Geneset_Overlap_gProfiler_rnorvegicus_mRNA_80_miRNAtargets.gem) GO:0048699	Geneset_Overlap	0.9657107231920199	1494	["CBLN1","GAK","CRP","FGF20","RTN4IP1","FOXO3","FIG4","CD24","PRDM1","AGER","SYNGAP1","ANKS1A","TEAD3","TULP1","CPNE5","UNC5B","PSAP","FYN","HDAC2","PCDH15","ZFP365","EGR2","FOXN4","GJA1","ATAT1","FLOT1","TNF","LTA","LST1","SLC44A4","SLC9A6","FRY","GSX1","RNF6","CAMSAP3","SMURF1","OCM2","RAC1","DAGLB","MMD2","FBXW8","NOS1","SRRM4","CIT","TRPV4","ADARB1","CLIP1","ATXN2","CUX2","PPP1CC","PCNT","UNC…
GO:0048519 (Geneset_Overlap_gProfiler_rnorvegicus_mRNA_80_miRNAtargets.gem) GO:0048584	Geneset_Overlap	0.41372131199394235	1295	["CRP","CD160","FGF20","FOXO3","CD24","NELFE","AGER","LOC103689965","RGL2","BAK1","HMGA1","PPARD","MAPK14","NODAL","UNC5B","VSIR","PSAP","FYN","HDAC2","RTKN2","PTPRC","SSH1","CMKLR1","RT1-CE5","RT1-S3","TRIM39","GJA1","TNF","LTA","NFKBIL1","CSNK2B","BAG6","AIF1","CD40LG","RABGEF1","RXFP2","FLT1","RETN","EIF2B1","RAC1","HIP1R","NOS1","PEBP1","TAOK3","UBASH3A","TRPV4","TRPM2","DDT","LFNG","CUX2","G…
GO:0048731 (Geneset_Overlap_gProfiler_rnorvegicus_mRNA_80_miRNAtargets.gem) GO:0050767	Geneset_Overlap	0.5948683322079675	843	["GAK","CRP","FGF20","RTN4IP1","FOXO3","FIG4","CD24","SYNGAP1","CPNE5","FYN","HDAC2","ZFP365","TNF","LTA","RNF6","SMURF1","OCM2","RAC1","MMD2","FBXW8","NOS1","CIT","TRPV4","CLIP1","CUX2","PPP1CC","GPER1","P2RX4","MAPKAPK5","GPC2","RASAL1","EPO","CUX1","YWHAG","LIMK1","ITGA6","DLX2","DLX1","NFE2L2","RGD1563888","HOXD3","PCP4","TTC3","KALRN","DVL3","OPA1","HES1","EIF4G1","ETV5","DNAJB11","DNM1L","U…
GO:0009653 (Geneset_Overlap_gProfiler_rnorvegicus_mRNA_80_miRNAtargets.gem) GO:0048522	Geneset_Overlap	0.45070051160960256	1613	["ALX4","CBLN1","TCF15","CD160","CCL7","JMJD6","SMPD3","TET1","FOXO3","FIG4","PRDM1","SUPV3L1","NUS1","PBX2","BAK1","MAPK14","CPNE5","PIM1","NODAL","UNC5B","PSAP","FYN","HDAC2","ZFP365","EGR2","NR5A2","FOXN4","SSH1","CORO1C","TMEM119","SART3","GJA1","FLOT1","TNF","CSNK2B","ZIC3","SLC44A4","FLT1","RNF6","SMURF1","NCOR2","OCM2","RAC1","CDK2AP1","FBXW8","CIT","PXN","HNF1A","PKNOX1","TRPV4","AIRE","I…
GO:0048518 (Geneset_Overlap_gProfiler_rnorvegicus_mRNA_80_miRNAtargets.gem) GO:0048731	Geneset_Overlap	0.5006109628273862	2779	["ALX4","CBLN1","TCF15","IDUA","CRP","CD160","FGF20","PFKFB1","CYP19A1","GRM6","JMJD6","SMPD3","FOXO3","FIG4","CD24","ATG5","PRDM1","VGLL2","NUS1","NUMA1","AGER","NOTCH4","RT1-BA","BAK1","SPDEF","PPARD","TEAD3","TULP1","MAPK14","CDKN1A","CPNE5","PIM1","NODAL","UNC5B","VSIR","PSAP","FYN","HDAC2","CDK1","RTKN2","ZFP365","EGR2","NR5A2","PTPRC","ACACB","FOXN4","CORO1C","TMEM119","SART3","POU1F1","UBD…
GO:0048518 (Geneset_Overlap_gProfiler_rnorvegicus_mRNA_80_miRNAtargets.gem) GO:0010647	Geneset_Overlap	0.6432309839497558	1642	["FGF20","TXNDC15","LY86","LDLRAP1","CYP19A1","CCL7","CD24","GRIK2","NUMA1","NELFE","AGER","RGL2","BAK1","SCUBE3","PPARD","FGD2","NODAL","UNC5B","VSIR","PSAP","TRAF3IP2","FYN","HDAC2","HINT1","RTKN2","PTPRC","SSH1","UBD","GABBR1","TRIM39","GJA1","FLOT1","TNF","CSNK2B","CD40LG","RXFP2","FLT1","AACS","BUD31","RETN","MAP2K7","RAC1","HIP1R","KL","MMD2","NOS1","PEBP1","TAOK3","PXN","SPPL3","TRPV4","TR…
GO:0007275 (Geneset_Overlap_gProfiler_rnorvegicus_mRNA_80_miRNAtargets.gem) GO:0050807	Geneset_Overlap	0.4544592748486191	193	["CBLN1","SRGN","MAPK14","MDGA1","FYN","TNF","CUX2","FZD9","GAP43","KALRN","OPA1","EIF4G1","ETV5","DNM1L","UBE2V2","LOC100911248","IL1RAP","ITSN1","GPC4","PAFAH1B1","WNT3A","BHLHB9","ACTR3","ARHGAP44","SRPX2","FLRT2","CDKL5","NLGN3","NTN1","LRRK2","BAIAP2","NRCAM","PPFIA2","ADGRE5","ARHGEF15","IL10","PAK3","ARF6","FLRT3","ACTR2","ITPKA","LRFN5","PTPRD","DLG5","OXTR","CTNNA2","LRRTM1","GRID2","PTP…
GO:0048518 (Geneset_Overlap_gProfiler_rnorvegicus_mRNA_80_miRNAtargets.gem) GO:0051960	Geneset_Overlap	0.4903025420694594	802	["CBLN1","CRP","FGF20","FOXO3","FIG4","CD24","CPNE5","FYN","HDAC2","ZFP365","TNF","LTA","RNF6","SMURF1","OCM2","RAC1","MMD2","FBXW8","NOS1","CIT","TRPV4","CLIP1","CUX2","PPP1CC","GPER1","S100B","P2RX4","MAPKAPK5","GPC2","RASAL1","LHX5","EPO","CUX1","LIMK1","ITGA6","DLX2","DLX1","NFE2L2","RGD1563888","HOXD3","PCP4","KALRN","DVL3","OPA1","HES1","EIF4G1","ETV5","DNM1L","UBE2V2","BCL6","LOC100911248"…
GO:0007275 (Geneset_Overlap_gProfiler_rnorvegicus_mRNA_80_miRNAtargets.gem) GO:0048856	Geneset_Overlap	0.9546391752577319	4851	["ALX4","CBLN1","TCF15","IDUA","GAK","CRP","PDE6B","MTF2","GPR89B","PDZK1","CD160","FGF20","COPRS","CDO1","PFKFB1","ALAS2","GATM","MPST","CYP19A1","GRM6","JMJD6","SMPD3","TET1","RTN4IP1","ESS2","FOXO3","CD164","ZBTB24","FIG4","SEC63","SOBP","CD24","ATG5","PRDM1","ATOH7","PBLD1","SRGN","KIFBP","VGLL2","ROS1","NUS1","PLN","NUMA1","FKBPL","AGER","PBX2","NOTCH4","RT1-BA","LOC108348112","COL11A2","RIN…
GO:0007275 (Geneset_Overlap_gProfiler_rnorvegicus_mRNA_80_miRNAtargets.gem) GO:0050803	Geneset_Overlap	0.4548829835678672	199	["CBLN1","SRGN","SYNGAP1","MAPK14","MDGA1","FYN","TNF","CUX2","FZD9","GAP43","KALRN","OPA1","EIF4G1","ETV5","DNM1L","UBE2V2","LOC100911248","IL1RAP","ITSN1","GPC4","PAFAH1B1","WNT3A","BHLHB9","ACTR3","ARHGAP44","SRPX2","FLRT2","CDKL5","NLGN3","NTN1","LRRK2","BAIAP2","NRCAM","SYBU","PPFIA2","ADGRE5","ARHGEF15","IL10","PAK3","ARF6","FLRT3","ACTR2","ITPKA","LRFN5","PTPRD","DLG5","OXTR","CTNNA2","LRR…
GO:0048699 (Geneset_Overlap_gProfiler_rnorvegicus_mRNA_80_miRNAtargets.gem) GO:0048731	Geneset_Overlap	0.6681296421336934	1494	["CBLN1","GAK","CRP","FGF20","RTN4IP1","FOXO3","FIG4","CD24","PRDM1","AGER","SYNGAP1","ANKS1A","TEAD3","TULP1","CPNE5","UNC5B","PSAP","FYN","HDAC2","PCDH15","ZFP365","EGR2","FOXN4","GJA1","ATAT1","FLOT1","TNF","LTA","LST1","SLC44A4","SLC9A6","FRY","GSX1","RNF6","CAMSAP3","SMURF1","OCM2","RAC1","DAGLB","MMD2","FBXW8","NOS1","SRRM4","CIT","TRPV4","ADARB1","CLIP1","ATXN2","CUX2","PPP1CC","PCNT","UNC…
GO:0048856 (Geneset_Overlap_gProfiler_rnorvegicus_mRNA_80_miRNAtargets.gem) GO:0050767	Geneset_Overlap	0.5790065604498594	843	["GAK","CRP","FGF20","RTN4IP1","FOXO3","FIG4","CD24","SYNGAP1","CPNE5","FYN","HDAC2","ZFP365","TNF","LTA","RNF6","SMURF1","OCM2","RAC1","MMD2","FBXW8","NOS1","CIT","TRPV4","CLIP1","CUX2","PPP1CC","GPER1","P2RX4","MAPKAPK5","GPC2","RASAL1","EPO","CUX1","YWHAG","LIMK1","ITGA6","DLX2","DLX1","NFE2L2","RGD1563888","HOXD3","PCP4","TTC3","KALRN","DVL3","OPA1","HES1","EIF4G1","ETV5","DNAJB11","DNM1L","U…
GO:0060322 (Geneset_Overlap_gProfiler_rnorvegicus_mRNA_80_miRNAtargets.gem) GO:0048518	Geneset_Overlap	0.39492872739604223	543	["CBLN1","FOXO3","BAK1","NODAL","PSAP","FYN","HDAC2","ZFP365","EGR2","POU1F1","ATAT1","BAG6","AIF1","RAN","GSX1","NCOR2","RAC1","CDK2AP1","BRCA2","PEBP1","PCNT","BCR","LHX5","DLX2","DLX1","RGD1563888","TBC1D23","WHRN","HES1","CHRD","TRA2B","MAPK1","UBE2L3","LOC100911248","TBX1","ITSN1","ANXA3","SYNJ1","PDGFRA","GSX2","HNRNPD","TGFB2","TNR","HNF1B","SOX9","ABAT","NME1","PAFAH1B1","RGS4","POU3F4","…
GO:0000902 (Geneset_Overlap_gProfiler_rnorvegicus_mRNA_80_miRNAtargets.gem) GO:0048699	Geneset_Overlap	0.5408202953004373	689	["SYNGAP1","CPNE5","UNC5B","FYN","PCDH15","ZFP365","EGR2","GJA1","FLOT1","LST1","SLC9A6","FRY","RNF6","SMURF1","OCM2","RAC1","FBXW8","CIT","ADARB1","ATXN2","CUX2","ADORA2A","RASAL1","CUX1","LIMK1","GAP43","TTC3","WHRN","KALRN","DVL3","OPA1","HES1","DNM1L","BCL6","LOC100911248","CHODL","ALCAM","PRDM8","EPHA5","BOC","SOD1","BARHL2","NKX6-1","KIT","SEMA5B","FRYL","UCHL1","TGFB2","TNR","TNN","LAMC2",…
GO:0007399 (Geneset_Overlap_gProfiler_rnorvegicus_mRNA_80_miRNAtargets.gem) GO:0048522	Geneset_Overlap	0.4254593160827418	1367	["CBLN1","CRP","FGF20","FOXO3","FIG4","CD24","PRDM1","AGER","BAK1","PPARD","TEAD3","CPNE5","NODAL","UNC5B","PSAP","FYN","HDAC2","ZFP365","EGR2","FOXN4","POU1F1","GJA1","ATAT1","FLOT1","TNF","LTA","BAG6","AIF1","ZIC3","SLC44A4","GSX1","RNF6","SMURF1","NCOR2","OCM2","RAC1","BRCA2","MMD2","FBXW8","NOS1","PEBP1","CIT","TRPV4","CLIP1","CUX2","PPP1CC","GPER1","S100B","P2RX4","ADORA2A","MAPKAPK5","GPC2"…
GO:0007275 (Geneset_Overlap_gProfiler_rnorvegicus_mRNA_80_miRNAtargets.gem) GO:0048731	Geneset_Overlap	0.9579468150896722	4443	["ALX4","CBLN1","TCF15","IDUA","GAK","CRP","PDE6B","GPR89B","CD160","FGF20","COPRS","CDO1","PFKFB1","ALAS2","MPST","CYP19A1","GRM6","JMJD6","SMPD3","RTN4IP1","ESS2","FOXO3","CD164","ZBTB24","FIG4","SEC63","SOBP","CD24","ATG5","PRDM1","ATOH7","PBLD1","SRGN","VGLL2","NUS1","PLN","NUMA1","FKBPL","AGER","NOTCH4","RT1-BA","LOC108348112","COL11A2","RING1","VPS52","SYNGAP1","BAK1","SPDEF","ANKS1A","PPAR…
GO:0007399 (Geneset_Overlap_gProfiler_rnorvegicus_mRNA_80_miRNAtargets.gem) GO:0050767	Geneset_Overlap	0.6915909090909091	843	["GAK","CRP","FGF20","RTN4IP1","FOXO3","FIG4","CD24","SYNGAP1","CPNE5","FYN","HDAC2","ZFP365","TNF","LTA","RNF6","SMURF1","OCM2","RAC1","MMD2","FBXW8","NOS1","CIT","TRPV4","CLIP1","CUX2","PPP1CC","GPER1","P2RX4","MAPKAPK5","GPC2","RASAL1","EPO","CUX1","YWHAG","LIMK1","ITGA6","DLX2","DLX1","NFE2L2","RGD1563888","HOXD3","PCP4","TTC3","KALRN","DVL3","OPA1","HES1","EIF4G1","ETV5","DNAJB11","DNM1L","U…
GO:0048519 (Geneset_Overlap_gProfiler_rnorvegicus_mRNA_80_miRNAtargets.gem) GO:0010921	Geneset_Overlap	0.4269802469135803	134	["PPP2R5A","PTPRC","PPP1R11","TNF","CAMSAP3","RRP1B","PPP1R2","RCAN1","TGFB2","GPATCH2","CNST","DLG3","TIPRL","WDR81","MYO1D","MGAT5","PKMYT1","CALM1","ROCK2","CHP1","PPP2R5C","SPRED1","PLEK","CSNK2A1","CSRNP3","PPP2CA","IFNG","ELFN2","RGN","DRD2","TMEM132D","ZFYVE1","SMAD3","FKBP1A","RBM26","WNK1","HTT","FARP1","ARFGEF3","TSC1","MTMR9","SLC39A10","PTN","PPP1R17","PPP1R14D","SH2D4A","SEMA4D","MAG…
GO:0048519 (Geneset_Overlap_gProfiler_rnorvegicus_mRNA_80_miRNAtargets.gem) GO:0007417	Geneset_Overlap	0.3801898226057958	626	["CBLN1","FOXO3","AGER","BAK1","NODAL","PSAP","FYN","HDAC2","ZFP365","POU1F1","FABP7","BAG6","AIF1","GSX1","NCOR2","EIF2B1","RAC1","BRCA2","PEBP1","ADARB1","ATXN2","PCNT","S100B","ADORA2A","BCR","DLX2","DLX1","RUNX1","HES1","CHRD","NRROS","TRA2B","MAPK1","LOC100911248","TBX1","BACE2","ITSN1","PRDM8","PKD2","NKX6-1","HNRNPD","RGS8","TGFB2","RNF2","TNR","HNF1B","SOX9","ABAT","NME1","AREG","PAFAH1B1…
GO:0007399 (Geneset_Overlap_gProfiler_rnorvegicus_mRNA_80_miRNAtargets.gem) GO:0048519	Geneset_Overlap	0.3942463223979812	1264	["CBLN1","GAK","CRP","FGF20","FOXO3","FIG4","CD24","PRDM1","AGER","SYNGAP1","BAK1","ANKS1A","PPARD","NODAL","UNC5B","PSAP","FYN","HDAC2","ZFP365","POU1F1","GJA1","FABP7","TNF","LTA","BAG6","AIF1","LST1","FRY","GSX1","RNF6","CAMSAP3","SMURF1","NCOR2","EIF2B1","TMED2","RAC1","BRCA2","NOS1","PEBP1","CIT","TRPV4","ADARB1","ATXN2","CUX2","PCNT","MAFK","GPER1","S100B","P2RX4","ADORA2A","BCR","MAPKAPK5"…
GO:0060322 (Geneset_Overlap_gProfiler_rnorvegicus_mRNA_80_miRNAtargets.gem) GO:0022008	Geneset_Overlap	0.41670587998713	461	["CBLN1","FOXO3","PSAP","FYN","HDAC2","ZFP365","EGR2","ATAT1","FABP7","GSX1","RAC1","ATXN2","PCNT","UNCX","SUN1","LHX5","NAPA","DLX2","DLX1","RGD1563888","TBC1D23","WHRN","HES1","MAPK1","LOC100911248","ITSN1","PRDM8","EPHA5","SYNJ1","GSX2","TGFB2","TNR","SOX9","NME1","PAFAH1B1","POU3F4","BCL2","LHX1","GSK3B","MYH10","NFIX","WNT3A","RTN4RL1","ROGDI","BMERB1","USP9X","BTG2","COL3A1","SLC6A4","RGS2"…
GO:0007399 (Geneset_Overlap_gProfiler_rnorvegicus_mRNA_80_miRNAtargets.gem) GO:0048699	Geneset_Overlap	0.8395454545454546	1494	["CBLN1","GAK","CRP","FGF20","RTN4IP1","FOXO3","FIG4","CD24","PRDM1","AGER","SYNGAP1","ANKS1A","TEAD3","TULP1","CPNE5","UNC5B","PSAP","FYN","HDAC2","PCDH15","ZFP365","EGR2","FOXN4","GJA1","ATAT1","FLOT1","TNF","LTA","LST1","SLC44A4","SLC9A6","FRY","GSX1","RNF6","CAMSAP3","SMURF1","OCM2","RAC1","DAGLB","MMD2","FBXW8","NOS1","SRRM4","CIT","TRPV4","ADARB1","CLIP1","ATXN2","CUX2","PPP1CC","PCNT","UNC…
GO:0048523 (Geneset_Overlap_gProfiler_rnorvegicus_mRNA_80_miRNAtargets.gem) GO:0048522	Geneset_Overlap	0.4927324771359832	2686	["CBLN1","CRP","PPP2R5A","LOC100910207","MTF2","CD160","FGF20","GLIS1","TMPRSS6","CYP19A1","SYNCRIP","SMPD3","TET1","FOXO3","SESN1","FIG4","CD24","ATG5","PRDM1","RTRAF","GRIK2","SLC25A16","SUPV3L1","CCAR1","NELFE","ATF6B","AGER","RGL2","DAXX","PHF1","BAK1","HMGA1","SPDEF","PPARD","MAPK14","CDKN1A","PIM1","NODAL","UNC5B","VSIR","PSAP","FYN","HDAC2","CDK1","RTKN2","ZFP365","PTPRC","SSH1","CORO1C","…
GO:0048856 (Geneset_Overlap_gProfiler_rnorvegicus_mRNA_80_miRNAtargets.gem) GO:0048699	Geneset_Overlap	0.6400187441424555	1494	["CBLN1","GAK","CRP","FGF20","RTN4IP1","FOXO3","FIG4","CD24","PRDM1","AGER","SYNGAP1","ANKS1A","TEAD3","TULP1","CPNE5","UNC5B","PSAP","FYN","HDAC2","PCDH15","ZFP365","EGR2","FOXN4","GJA1","ATAT1","FLOT1","TNF","LTA","LST1","SLC44A4","SLC9A6","FRY","GSX1","RNF6","CAMSAP3","SMURF1","OCM2","RAC1","DAGLB","MMD2","FBXW8","NOS1","SRRM4","CIT","TRPV4","ADARB1","CLIP1","ATXN2","CUX2","PPP1CC","PCNT","UNC…
[truncated: 157 more rows]

## Sheet: S6_Drd2_NetworkAnalysis
Drd2 network
Reactome
term id,"# background genes","# genes","category","chart color","description","FDR value","genes","network.SUID","nodes.SUID","PMID","term name","year"
[truncated: 41 more rows]
